# Supplementary material for: High-Resolution Genetic Map and QTL Analysis of Growth-Related Traits of Hevea brasiliensis Cultivated Under Suboptimal Temperature and Humidity Conditions
Source: Front Plant Sci. 2018 Aug 24;9:1255. doi: 10.3389/fpls.2018.01255 (PMC6117502; doi:10.3389/fpls.2018.01255)
Supplement: TABLE S1 — Single-nucleotide polymorphism (SNPs) developed from full-length expressed sequence tag (EST) libraries and bark transcriptome assembled de novo. [file Table_1.XLSX]

## Sheet: SNP developed
SNP_ID	SNP	Annotation
Hb_seq_01	[A/T]	Rubber elongation factor protein (Hevea brasiliensis).
Hb_seq_02_3	[A/G]	Copper transport protein CCH (Arabidopsis thaliana).
Hb_seq_03	[G/T]	NAC domain-containing protein 2 (Arabidopsis thaliana).
Hb_seq_04	[G/T]	Major allergen Pru ar 1 (Prunus armeniaca).
Hb_seq_05	[A/G]	Pro-hevein (Hevea brasiliensis).
Hb_seq_06	[C/T]	Membrane steroid-binding protein 1 (Arabidopsis thaliana).
Hb_seq_07	[G/T]	Non-specific lipid-transfer protein (Gossypium hirsutum).
Hb_seq_08	[C/T]	Protein SENESCENCE-ASSOCIATED GENE 21, mitochondrial (Arabidopsis thaliana).
Hb_seq_09	[G/T]	Small rubber particle protein (Hevea brasiliensis).
Hb_seq_10	[A/T]	GDP-L-galactose phosphorylase 1 (Arabidopsis thaliana).
Hb_seq_11	[C/T]	3-hydroxy-3-methylglutaryl-coenzyme A reductase 3 (Hevea brasiliensis).
Hb_seq_12	[A/T]	3-hydroxy-3-methylglutaryl-coenzyme A reductase 3 (Hevea brasiliensis).
Hb_seq_13	[A/T]	3-hydroxy-3-methylglutaryl-coenzyme A reductase 1 (Gossypium hirsutum).
Hb_seq_14	[A/G]	3-hydroxy-3-methylglutaryl-coenzyme A reductase 1 (Gossypium hirsutum).
Hb_seq_15	[A/C]	3-hydroxy-3-methylglutaryl-coenzyme A reductase 2 (Gossypium hirsutum).
Hb_seq_17	[G/T]	1-deoxy-D-xylulose-5-phosphate synthase, chloroplastic (Arabidopsis thaliana).
Hb_seq_18	[A/G]	1-deoxy-D-xylulose-5-phosphate synthase, chloroplastic (Arabidopsis thaliana).
Hb_seq_19	[A/G]	1-deoxy-D-xylulose-5-phosphate synthase, chloroplastic (Arabidopsis thaliana).
Hb_seq_20	[A/G]	1-deoxy-D-xylulose-5-phosphate synthase, chloroplastic (Arabidopsis thaliana).
Hb_seq_22	[C/T]	1-deoxy-D-xylulose-5-phosphate synthase, chloroplastic (Arabidopsis thaliana).
Hb_seq_23	[C/T]	1-deoxy-D-xylulose 5-phosphate reductoisomerase, chloroplastic (Arabidopsis thaliana).
Hb_seq_25	[A/C]	4-hydroxy-3-methylbut-2-en-1-yl diphosphate synthase (ferredoxin), chloroplastic (Arabidopsis thaliana).
Hb_seq_26	[C/T]	PROTEIN CURVATURE THYLAKOID 1B, CHLOROPLASTIC (Arabidopsis thaliana).
Hb_seq_28	[C/T]	Prefoldin subunit, putative (Ricinus communis).
Hb_seq_29	[G/C]	conserved hypothetical protein (Ricinus communis).
Hb_seq_30	[A/G]	Ribulose bisphosphate carboxylase/oxygenase activase, chloroplastic (Arabidopsis thaliana).
Hb_seq_31	[G/T]	Elongation factor 1-alpha (Manihot esculenta).
Hb_seq_32	[C/T]	Putative uncharacterized protein (Ricinus communis).
Hb_seq_33	[C/T]	conserved hypothetical protein (Ricinus communis).
Hb_seq_34	[C/T]	no hit
Hb_seq_35	[C/T]	Putative uncharacterized protein (Hevea brasiliensis).
Hb_seq_36	[G/T]	Photosystem I reaction center subunit V, chloroplastic (Arabidopsis thaliana).
Hb_seq_37	[A/G]	EF hand (EF-hand_5) // EF-hand domain (EF-hand_6) (Manihot esculenta).
Hb_seq_38_1	[C/T]	Ricin-type beta-trefoil lectin domain-like (RicinB_lectin_2) (Manihot esculenta).
Hb_seq_39	[A/G]	Metallothionein-like protein type 3 (Carica papaya).
Hb_seq_40	[C/T]	Zinc finger CCCH domain-containing protein 29 (Arabidopsis thaliana).
Hb_seq_41	[C/T]	60S ribosomal protein L41 (Nicotiana tabacum).
Hb_seq_42	[C/T]	Beta carbonic anhydrase 1, chloroplastic (Arabidopsis thaliana).
Hb_seq_43	[A/G]	Glycerate dehydrogenase HPR, peroxisomal (Arabidopsis thaliana).
Hb_seq_44	[C/T]	Isoform 2 of Polyubiquitin 10 (Arabidopsis thaliana).
Hb_seq_45	[A/G]	Isoform 2 of ABC transporter C family member 3 (Arabidopsis thaliana).
Hb_seq_46	[C/T]	Photosystem I reaction center subunit III, chloroplastic (Arabidopsis thaliana).
Hb_seq_47	[C/T]	Protein SENESCENCE-ASSOCIATED GENE 21, mitochondrial (Arabidopsis thaliana).
Hb_seq_48	[A/G]	Probable calcium-binding protein CML27 (Arabidopsis thaliana).
Hb_seq_50	[C/T]	Putative uncharacterized protein (Hevea brasiliensis).
Hb_seq_51	[C/T]	Putative uncharacterized protein (Ricinus communis).
Hb_seq_52	[A/G]	Sedoheptulose-1,7-bisphosphatase, chloroplastic (Arabidopsis thaliana).
Hb_seq_53	[A/G]	NADH:ubiquinone reductase (H(+)-translocating) / Ubiquinone reductase (Manihot esculenta).
Hb_seq_54	[A/G]	Actin-depolymerizing factor 4 (Arabidopsis thaliana).
Hb_seq_56_2	[A/T]	Histone H3.3 (Vitis vinifera).
Hb_seq_57	[A/G]	no hit
Hb_seq_58	[A/G]	Eukaryotic translation initiation factor 5A (Manihot esculenta).
Hb_seq_59	[C/T]	40S ribosomal protein S13-1 (Arabidopsis thaliana).
Hb_seq_60	[C/G]	Chlorophyll a-b binding protein CP26, chloroplastic (Arabidopsis thaliana).
Hb_seq_61	[A/T]	Early nodulin 75 protein, putative (Ricinus communis).
Hb_seq_62	[A/G]	NADP-dependent alkenal double bond reductase P2 (Arabidopsis thaliana).
Hb_seq_63	[G/T]	Isoform 2 of Polyubiquitin 14 (Arabidopsis thaliana).
Hb_seq_64	[A/T]	HEAVY-METAL-ASSOCIATED DOMAIN-CONTAINING PROTEIN (Manihot esculenta).
Hb_seq_65	[A/G]	Hydrophobic protein RCI2B (Arabidopsis thaliana).
Hb_seq_66	[C/T]	Metallothionein-like protein 2 (Cicer arietinum).
Hb_seq_67	[C/G]	Profilin-1 (Hevea brasiliensis).
Hb_seq_69	[C/T]	Cysteine proteinase inhibitor 5 (Arabidopsis thaliana).
Hb_seq_70	[A/G]	Uncharacterized protein (Hevea brasiliensis).
Hb_seq_71	[A/G]	ADP-ribosylation factor 1 (Arabidopsis thaliana).
Hb_seq_72	[A/G]	Abscisic stress-ripening protein 1 (Solanum lycopersicum).
Hb_seq_73	[A/G]	ASR-like protein 2 (Hevea brasiliensis).
Hb_seq_74	[C/T]	Photosystem I reaction center subunit N, chloroplastic (Arabidopsis thaliana).
Hb_seq_75	[C/T]	Ribulose bisphosphate carboxylase/oxygenase activase, chloroplastic (Malus domestica).
Hb_seq_76	[A/T]	Hydrophobic protein RCI2B (Arabidopsis thaliana).
Hb_seq_77	[A/T]	Plastocyanin A, chloroplastic (Populus nigra).
Hb_seq_78	[C/T]	Isoform 2 of Succinate dehydrogenase subunit 7B, mitochondrial (Arabidopsis thaliana).
Hb_seq_79	[A/C]	RALF-LIKE 27 family protein (Populus trichocarpa).
Hb_seq_80	[A/G]	no hit
Hb_seq_81	[G/C]	Beta carbonic anhydrase 1, chloroplastic (Arabidopsis thaliana).
Hb_seq_82	[A/G]	Glutaredoxin (Ricinus communis).
Hb_seq_86	[G/C]	Latex abundant protein 1 (Hevea brasiliensis).
Hb_seq_87	[A/G]	Small rubber particle protein (Hevea brasiliensis).
Hb_seq_90	[C/T]	GATA zinc finger (GATA) // Asx homology domain (ASXH) // UCH-binding domain (RPN13_C) (Manihot esculenta).
Hb_seq_91	[G/T]	uncharacterized protein (Manihot esculenta).
Hb_seq_92	[G/C]	ACYL-COA N-ACYLTRANSFERASE WITH RING/FYVE/PHD-TYPE ZINC FINGER PROTEIN-RELATED (Manihot esculenta).
Hb_seq_93	[A/G]	BAG family molecular chaperone regulator 8, chloroplastic (Arabidopsis thaliana).
Hb_seq_94	[C/T]	no hit
Hb_seq_95	[G/C]	WD40 REPEAT PROTEIN (Manihot esculenta).
Hb_seq_96	[G/C]	PROTEIN C09D4.4, ISOFORM C (Manihot esculenta).
Hb_seq_98	[C/T]	MATH domain-containing protein At5g43560 (Arabidopsis thaliana).
Hb_seq_99	[G/C]	UDP-glycosyltransferase 92A1 (Arabidopsis thaliana).
Hb_seq_100	[G/C]	Ubiquitin-like-specific protease 1D ULP1D (Arabidopsis thaliana).
Hb_seq_101	[A/G]	Nuclear transcription factor Y subunit A-9 (Arabidopsis thaliana).
Hb_seq_102	[G/T]	ENHANCER OF AG-4 protein 2 (Arabidopsis thaliana).
Hb_seq_103	[A/T]	AAA-ATPase At2g18193 (Arabidopsis thaliana).
Hb_seq_104	[A/G]	Zinc finger family protein (Populus trichocarpa).
Hb_seq_105	[C/T]	Pentatricopeptide repeat-containing protein At1g80150, mitochondrial (Arabidopsis thaliana).
Hb_seq_106	[A/C]	Putative uncharacterized protein (Ricinus communis)
Hb_seq_108	[A/G]	no hit
Hb_seq_109	[C/T]	Protein DA1-related 2 (Arabidopsis thaliana).
Hb_seq_110	[A/C]	E3 ubiquitin-protein ligase SINAT2 (Arabidopsis thaliana).
Hb_seq_111	[G/T]	CHAPERONE DNAJ-DOMAIN CONTAINING PROTEIN (Manihot esculenta).
Hb_seq_112	[C/T]	PWWP DOMAIN-CONTAINING PROTEIN (Manihot esculenta).
Hb_seq_113	[C/T]	Putative uncharacterized protein (Ricinus communis).
Hb_seq_114	[C/T]	Aminopeptidase M1 (Arabidopsis thaliana).
Hb_seq_115	[A/T]	ALPHA/BETA-HYDROLASE-LIKE PROTEIN (Manihot esculenta).
Hb_seq_116	[C/T]	CHITINASE-RELATED (Manihot esculenta).
Hb_seq_117	[A/T]	Protein TIME FOR COFFEE (Arabidopsis thaliana).
Hb_seq_118	[C/T]	Zinc finger protein JACKDAW (Arabidopsis thaliana).
Hb_seq_119	[C/T]	CST complex subunit CTC1 (Arabidopsis thaliana).
Hb_seq_120	[A/G]	Nucleotidyltransferase, putative (Ricinus communis).
Hb_seq_121	[C/T]	tRNA(adenine(34)) deaminase, chloroplastic (Arabidopsis thaliana).
Hb_seq_122	[C/T]	Probable bifunctional methylthioribulose-1-phosphate dehydratase/enolase-phosphatase E1 (Ricinus communis).
Hb_seq_123	[C/T]	Lon protease homolog 1, mitochondrial (Arabidopsis thaliana).
Hb_seq_124	[A/T]	U-box domain-containing protein 13 (Arabidopsis thaliana).
Hb_seq_125	[C/T]	Pentatricopeptide repeat-containing protein At3g02650, mitochondrial (Arabidopsis thaliana).
Hb_seq_126	[C/T]	Probable pectin methyltransferase QUA2 (Arabidopsis thaliana).
Hb_seq_127	[A/G]	Probable pectin methyltransferase QUA2 (Arabidopsis thaliana).
Hb_seq_128	[A/G]	ABC transporter D family member 1 (Arabidopsis thaliana).
Hb_seq_129	[C/T]	Cleavage stimulation factor subunit 77 (Arabidopsis thaliana).
Hb_seq_130	[C/G]	Cleavage stimulation factor subunit 77 (Arabidopsis thaliana).
Hb_seq_131	[C/T]	Nucleolar complex protein 2 homolog (Arabidopsis thaliana).
Hb_seq_133	[C/G]	Putative uncharacterized protein (Ricinus communis).
Hb_seq_134	[A/C]	EUKARYOTIC ASPARTYL PROTEASE FAMILY PROTEIN (Manihot esculenta).
Hb_seq_135	[A/T]	Serine/threonine-protein kinase (Jatropha curcas).
Hb_seq_136	[A/T]	Isoform S of Protoporphyrinogen oxidase, chloroplastic/mitochondrial (Spinacia oleracea).
Hb_seq_137	[A/T]	Pentatricopeptide repeat-containing protein At1g76280 (Arabidopsis thaliana).
Hb_seq_139	[A/G]	Presenilin-like protein At2g29900 (Arabidopsis thaliana).
Hb_seq_140	[A/G]	Putative uncharacterized protein (Vitis vinifera).
Hb_seq_141	[C/T]	Nuclear-pore anchor (Arabidopsis thaliana).
Hb_seq_142	[C/T]	UDP-glycosyltransferase 92A1 (Arabidopsis thaliana).
Hb_seq_143	[C/T]	Proline-rich nuclear receptor coactivator (PNRC) (Manihot esculenta).
Hb_seq_144	[A/T]	Protein TIME FOR COFFEE (Arabidopsis thaliana).
Hb_seq_145	[A/G]	Putative disease resistance protein RGA3 (Solanum bulbocastanum).
Hb_seq_146	[C/T]	UDP-glycosyltransferase 78D2 (Arabidopsis thaliana).
Hb_seq_147	[G/A]	Organellar dna-binding protein (Arabidopsis thaliana).
Hb_seq_148	[G/C]	Exostosin family protein (Arabidopsis thaliana).
Hb_seq_149	[C/T]	Calcium uniporter protein 6, mitochondrial (Arabidopsis thaliana).
Hb_seq_150	[A/G]	Synaptotagmin-2 (Arabidopsis thaliana).
Hb_seq_151	[C/T]	NAC domain-containing protein 72 (Arabidopsis thaliana).
Hb_seq_152	[G/C]	Peroxidase 11 (Arabidopsis thaliana).
Hb_seq_153	[A/G]	Rop guanine nucleotide exchange factor 3 (Arabidopsis thaliana).
Hb_seq_154	[A/T]	Glycerate dehydrogenase HPR, peroxisomal (Arabidopsis thaliana).
Hb_seq_155	[C/T]	Two pore calcium channel protein 1 (Arabidopsis thaliana).
Hb_seq_156	[A/G]	Serine/threonine protein kinase, putative (Ricinus communis).
Hb_seq_157	[A/G]	Acyl carrier protein 3, mitochondrial (Arabidopsis thaliana).
Hb_seq_158	[T/G]	Transcription initiation factor TFIID subunit 1 (Arabidopsis thaliana).
Hb_seq_159	[C/T]	Transcription initiation factor TFIID subunit 1 (Arabidopsis thaliana).
Hb_seq_160	[A/C]	no hit
Hb_seq_161	[A/G]	Translocase of chloroplast 159, chloroplastic (Arabidopsis thaliana).
Hb_seq_162	[G/C]	Agenet domain-containing protein, putative isoform 1 (Theobroma cacao).
Hb_seq_163	[A/G]	LRR receptor-like serine/threonine-protein kinase FEI 1 (Arabidopsis thaliana).
Hb_seq_164	[A/T]	FACT complex subunit SPT16 (Arabidopsis thaliana).
Hb_seq_165	[C/G]	Protein NETWORKED 1A (Arabidopsis thaliana).
Hb_seq_166	[A/G]	UDP-glycosyltransferase 92A1 (Arabidopsis thaliana).
Hb_seq_167	[A/G]	Putative uncharacterized protein (Ricinus communis).
Hb_seq_168	[C/T]	Protein OSB1, mitochondrial (Arabidopsis thaliana).
Hb_seq_169	[G/T]	CRM-domain containing factor CFM2, chloroplastic (Arabidopsis thaliana).
Hb_seq_170	[A/T]	Amino acid permease 3 (Arabidopsis thaliana).
Hb_seq_171	[A/G]	Disease resistance protein RGA2 (Solanum bulbocastanum).
Hb_seq_172	[C/T]	Pentatricopeptide repeat-containing protein At5g27460 (Arabidopsis thaliana).
Hb_seq_173	[C/T]	DNA repair protein RAD4 (Arabidopsis thaliana).
Hb_seq_174	[G/C]	Premnaspirodiene oxygenase (Hyoscyamus muticus).
Hb_seq_175	[G/T]	B3 domain-containing protein Os01g0234100 (Oryza sativa subsp. japonica).
Hb_seq_176	[A/C]	B3 domain-containing protein At2g36080 (Arabidopsis thaliana).
Hb_seq_177	[A/G]	Nudix hydrolase 27, chloroplastic (Arabidopsis thaliana).
Hb_seq_178	[A/T]	ARMADILLO REPEAT ONLY 4 PROTEIN (Manihot esculenta).
Hb_seq_179	[C/T]	60S RIBOSOMAL PROTEIN L34 (Manihot esculenta).
Hb_seq_180	[A/C]	Zinc finger protein ZAT10 (Arabidopsis thaliana).
Hb_seq_181	[A/G]	Putative uncharacterized protein (Ricinus communis).
Hb_seq_182	[A/G]	Dnajc14 protein, putative (Ricinus communis).
Hb_seq_183	[A/C]	no hit
Hb_seq_184	[A/G]	U4/U6 small nuclear ribonucleoprotein PRP4-like protein (Arabidopsis thaliana).
Hb_seq_185	[A/C]	Probable calcium-binding protein CML27 (Arabidopsis thaliana).
Hb_seq_186	[A/G]	Serine/threonine-protein kinase PEPKR2 (Arabidopsis thaliana).
Hb_seq_187	[A/G]	Polycomb group protein EMBRYONIC FLOWER 2 (Arabidopsis thaliana).
Hb_seq_188	[C/T]	DnaJ protein ERDJ3A (Arabidopsis thaliana).
Hb_seq_189	[G/C]	DNA (cytosine-5)-methyltransferase 1 (Arabidopsis thaliana).
Hb_seq_190	[G/T]	REGULATOR OF CHROMOSOME CONDENSATION (Manihot esculenta).
Hb_seq_191	[A/G]	Inositol 1,3,4-trisphosphate 5/6-kinase 4 (Arabidopsis thaliana).
Hb_seq_193	[A/C]	Phospholipase A-2-activating protein, putative (Ricinus communis).
Hb_seq_194	[A/G]	Pathogenesis-related protein 1 (Arabidopsis thaliana).
Hb_seq_195	[A/G]	UDP-glycosyltransferase 73C3 (Arabidopsis thaliana).
Hb_seq_197	[G/T]	E3 ubiquitin-protein ligase SDIR1 (Arabidopsis thaliana).
Hb_seq_198	[A/C]	Cyclic pyranopterin monophosphate synthase accessory protein, mitochondrial (Arabidopsis thaliana).
Hb_seq_199	[A/C]	Homeobox-leucine zipper protein REVOLUTA (Arabidopsis thaliana).
Hb_seq_200	[C/T]	Nitrate reductase [NADH] (Petunia hybrida).
Hb_seq_201	[C/T]	Scarecrow-like protein 14 (Arabidopsis thaliana).
Hb_seq_202	[C/T]	Zinc finger AN1 domain-containing stress-associated protein 12 (Arabidopsis thaliana).
Hb_seq_203	[A/G]	Probable WRKY transcription factor 2 (Arabidopsis thaliana).
Hb_seq_205	[C/T]	ETHYLENE INSENSITIVE 3-like 3 protein (Arabidopsis thaliana).
Hb_seq_206	[C/T]	Probable inactive receptor kinase At2g26730 (Arabidopsis thaliana).
Hb_seq_207	[C/T]	Calmodulin-binding protein 60 B (Arabidopsis thaliana).
Hb_seq_208	[G/T]	Putative uncharacterized protein (Ricinus communis).
Hb_seq_209	[C/T]	Protein phosphatase 2C 32 (Arabidopsis thaliana).
Hb_seq_210	[A/G]	DExH-box ATP-dependent RNA helicase DExH14 (Arabidopsis thaliana).
Hb_seq_211	[A/T]	Probable sugar phosphate/phosphate translocator At1g06470 (Arabidopsis thaliana).
Hb_seq_212	[C/T]	Non-functional NADPH-dependent codeinone reductase 2 (Papaver somniferum).
Hb_seq_213	[A/G]	Sugar transport protein 8 (Arabidopsis thaliana).
Hb_seq_214	[A/C]	Chaperone protein dnaJ 49 (Arabidopsis thaliana).
Hb_seq_215	[G/T]	Nodulation receptor kinase (Medicago truncatula).
Hb_seq_216	[A/T]	Putative pentatricopeptide repeat-containing protein At1g19290 (Arabidopsis thaliana).
Hb_seq_217	[G/T]	Helicase protein MOM1 (Arabidopsis thaliana).
Hb_seq_218	[A/T]	Probable beta-1,4-xylosyltransferase IRX10 (Arabidopsis thaliana).
Hb_seq_219	[C/T]	Nuclear pore complex protein GP210 (Arabidopsis thaliana).
Hb_seq_220	[C/T]	Protein ABC1, mitochondrial, putative (Ricinus communis).
Hb_seq_221	[C/T]	1-aminocyclopropane-1-carboxylate synthase (Glycine max).
Hb_seq_222	[A/C]	OUTER ARM DYNEIN LIGHT CHAIN 1 PROTEIN (Manihot esculenta).
Hb_seq_223	[A/T]	Basic leucine zipper 9 (Arabidopsis thaliana).
Hb_seq_224	[A/C]	Ethylene-responsive transcription factor 1A (Arabidopsis thaliana).
Hb_seq_225	[A/T]	U-box domain-containing protein 26 (Arabidopsis thaliana).
Hb_seq_226	[A/T]	Scarecrow-like transcription factor PAT1 (Arabidopsis thaliana).
Hb_seq_227	[T/C]	acetyl-CoA C-acetyltransferase
Hb_seq_228	[G/T]	acetyl-CoA C-acetyltransferase
Hb_seq_229	[T/C]	acetyl-CoA C-acetyltransferase
Hb_seq_230	[C/T]	acetyl-CoA C-acetyltransferase
Hb_seq_231	[T/C]	hydroxymethylglutaryl-CoA synthase
Hb_seq_232	[C/T]	hydroxymethylglutaryl-CoA synthase
Hb_seq_233	[G/A]	hydroxymethylglutaryl-CoA synthase
Hb_seq_234	[C/T]	hydroxymethylglutaryl-CoA reductase (NADPH)
Hb_seq_235	[T/C]	hydroxymethylglutaryl-CoA reductase (NADPH)
Hb_seq_236	[T/C]	hydroxymethylglutaryl-CoA reductase (NADPH)
Hb_seq_237	[C/A]	hydroxymethylglutaryl-CoA reductase (NADPH)
Hb_seq_238	[G/T]	hydroxymethylglutaryl-CoA reductase (NADPH)
Hb_seq_239	[C/A]	mevalonate kinase
Hb_seq_240	[G/C]	mevalonate kinase
Hb_seq_241	[T/A]	phosphomevalonate kinase
Hb_seq_242	[G/C	iphosphomevalonate decarboxylase
Hb_seq_243	[C/A]	iphosphomevalonate decarboxylase
Hb_seq_244	[A/T]	iphosphomevalonate decarboxylase
Hb_seq_245	[T/C]	iphosphomevalonate decarboxylase
Hb_seq_246	[C/T]	1-deoxy-D-xylulose-5-phosphate synthase
Hb_seq_247	[A/T]	1-deoxy-D-xylulose-5-phosphate synthase
Hb_seq_248	[T/C]	1-deoxy-D-xylulose-5-phosphate synthase
Hb_seq_249	[A/G]	1-deoxy-D-xylulose-5-phosphate synthase
Hb_seq_250	[G/A]	1-deoxy-D-xylulose-5-phosphate synthase
Hb_seq_251	[T/C]	1-deoxy-D-xylulose-5-phosphate synthase
Hb_seq_252	[G/A]	1-deoxy-D-xylulose-5-phosphate synthase
Hb_seq_253	[G/A]	1-deoxy-D-xylulose-5-phosphate synthase
Hb_seq_254	[G/C]	1-deoxy-D-xylulose-5-phosphate synthase
Hb_seq_255	[C/T]	1-deoxy-D-xylulose-5-phosphate synthase
Hb_seq_256	[G/A]	1-deoxy-D-xylulose-5-phosphate synthase
Hb_seq_257	[G/A]	1-deoxy-D-xylulose-5-phosphate reductoisomerase
Hb_seq_258	[C/T]	1-deoxy-D-xylulose-5-phosphate reductoisomerase
Hb_seq_259	[A/G]	2-C-methyl-D-erythritol 4-phosphate cytidylyltransferase
Hb_seq_260	[A/T]	4-(cytidine 5'-diphospho)-2-C-methyl-D-erythritol kinase
Hb_seq_261	[A/C]	4-(cytidine 5'-diphospho)-2-C-methyl-D-erythritol kinase
Hb_seq_262	[A/G]	4-(cytidine 5'-diphospho)-2-C-methyl-D-erythritol kinase
Hb_seq_263	[A/G]	4-(cytidine 5'-diphospho)-2-C-methyl-D-erythritol kinase
Hb_seq_264	[T/G]	2-C-methyl-D-erythritol 2,4-cyclodiphosphate synthase
Hb_seq_265	[C/G]	2-C-methyl-D-erythritol 2,4-cyclodiphosphate synthase
Hb_seq_266	[T/C]	(E)-4-hydroxy-3-methylbut-2-enyl-diphosphate synthase
Hb_seq_267	[A/G]	(E)-4-hydroxy-3-methylbut-2-enyl-diphosphate synthase
Hb_seq_268	[C/T]	(E)-4-hydroxy-3-methylbut-2-enyl-diphosphate synthase
Hb_seq_269	[C/A]	(E)-4-hydroxy-3-methylbut-2-enyl-diphosphate synthase
Hb_seq_270	[A/T]	4-hydroxy-3-methylbut-2-enyl diphosphate reductase
Hb_seq_271	[C/T]	4-hydroxy-3-methylbut-2-enyl diphosphate reductase
Hb_seq_272	[C/T]	4-hydroxy-3-methylbut-2-enyl diphosphate reductase
Hb_seq_273	[C/T]	4-hydroxy-3-methylbut-2-enyl diphosphate reductase
Hb_seq_274	[C/T]	isopentenyl-diphosphate Delta-isomerase
Hb_seq_275	[G/A]	isopentenyl-diphosphate Delta-isomerase
Hb_seq_276	[T/C]	isopentenyl-diphosphate Delta-isomerase
Hb_seq_277	[A/T]	vacuolar invertase (Manihot esculenta)
Hb_seq_278	[C/T]	cell wall invertase (Manihot esculenta)
Hb_seq_279	[A/G]	snf1-kinase beta subunit, plants, putative (Ricinus communis)
Hb_seq_280	[T/C]	hexokinase, putative (Ricinus communis)
Hb_seq_281	[T/C]	hexokinase, putative (Ricinus communis)
Hb_seq_282	[A/G]	myb, putative (Ricinus communis)
Hb_seq_283	[G/A]	r2r3-myb transcription factor, putative (Ricinus communis)
Hb_seq_284	[C/G]	myb3r3, putative (Ricinus communis)
Hb_seq_285	[G/T]	Oleosin, putative (Ricinus communis)
Hb_seq_286	[G/A]	Beta-amylase, putative (Ricinus communis)
Hb_seq_287	[T/C]	Beta-amylase, putative (Ricinus communis)
Hb_seq_288	[T/C]	Beta-amylase, putative (Ricinus communis)
Hb_seq_289	[A/C]	AP2/ERF domain-containing transcription factor (Populus trichocarpa)
Hb_seq_290	[G/A]	AP2/ERF domain-containing transcription factor (Populus trichocarpa)
Hb_seq_291	[T/C]	AP2/ERF domain-containing transcription factor (Populus trichocarpa)
Hb_seq_292	[C/T]	predicted protein (Populus trichocarpa)
Hb_seq_293	[A/G]	predicted protein (Populus trichocarpa)
Hb_seq_294	[G/C]	alpha-amylase 2 (Manihot esculenta)
Hb_seq_295	[A/T]	alpha-amylase 2 (Manihot esculenta)
Hb_seq_296	[T/G]	alpha-amylase, putative (Ricinus communis)
Hb_seq_297	[C/G]	U2 snrnp auxiliary factor, small subunit, putative (Ricinus communis)
Hb_seq_298	[A/G]	U2 snrnp auxiliary factor, small subunit, putative (Ricinus communis)
Hb_seq_299	[C/A]	Heat shock factor protein HSF8, putative (Ricinus communis)
Hb_seq_300	[C/G]	Heat shock factor protein, putative (Ricinus communis)
Hb_seq_301	[T/C]	glutathione s-transferase, putative (Ricinus communis)
Hb_seq_302	[G/A]	1-phosphatidylinositol-4,5-bisphosphate phosphodiesterase, putative (Ricinus communis)
Hb_seq_303	[A/G]	mRNA turnover protein 4 mrt4, putative (Ricinus communis)
Hb_seq_304	[G/A]	predicted protein (Populus trichocarpa)
Hb_seq_305	[T/A]	hypothetical protein VITISV_010426 (Vitis vinifera)
Hb_seq_306	[G/T]	predicted protein (Populus trichocarpa)
Hb_seq_307	[T/C]	predicted protein (Populus trichocarpa)
Hb_seq_308	[T/A]	predicted protein (Populus trichocarpa)
Hb_seq_309	[A/G]	fructose-1,6-bisphosphatase, putative (Ricinus communis)
Hb_seq_310	[C/T]	endo-beta-1,4-glucanase (Prunus persica)
Hb_seq_311	[T/G]	endo-1,4-beta-glucanase, putative (Ricinus communis)
Hb_seq_312	[A/G]	endo-1,4-beta-glucanase, putative (Ricinus communis)
Hb_seq_313	[C/T]	glycosyl hydrolase family 9 (Populus trichocarpa)
Hb_seq_314	[G/T]	endo-1,4-beta-glucanase, putative (Ricinus communis)
Hb_seq_315	[C/T]	ATP-citrate synthase, putative (Ricinus communis)
Hb_seq_316	[G/C]	ENO1_HEVBRRecName: Full=Enolase 1; AltName: Full=2-phospho-D-glycerate hydro-lyase 1; AltName: Full=2-phosphoglycerate dehydratase 1; AltName: Allergen=Hev b 9
Hb_seq_317	[C/T]	acetyl-CoA synthetase, putative (Ricinus communis)
Hb_seq_318	[T/G]	acetyl-CoA synthetase, putative (Ricinus communis)
Hb_seq_319	[A/G]	UDP-n-acteylglucosamine pyrophosphorylase, putative (Ricinus communis)
Hb_seq_320	[T/A]	NADP-dependent glyceraldehyde-3-phosphate dehydrogenase, putative (Ricinus communis)
Hb_seq_321	[T/C]	UDP-D-apiose/UDP-D-xylose synthase 1 (Arabidopsis lyrata subsp. lyrata)
Hb_seq_322	[C/T]	acyl-CoA:diacylglycerol acyltransferase 2 (Jatropha curcas)
Hb_seq_323	[G/A]	starch synthase isoform II (Manihot esculenta)
Hb_seq_324	[G/A]	starch synthase isoform II (Manihot esculenta)
Hb_seq_325	[A/G]	starch synthase isoform II (Manihot esculenta)
Hb_seq_326	[T/C]	starch synthase isoform II (Manihot esculenta)
Hb_seq_327	[G/A]	NBS-LRR resistance protein RGH1 (Manihot esculenta)
Hb_seq_328	[T/C]	Palmitoyltransferase TIP1, putative (Ricinus communis)
Hb_seq_329	[T/C]	unnamed protein product (Vitis vinifera)
Hb_seq_330	[G/C]	receptor serine/threonine kinase, putative (Ricinus communis)
Hb_seq_331	[C/G]	aprataxin, putative (Ricinus communis)
Hb_seq_332	[T/A]	riboflavin-specific deaminase, putative (Ricinus communis)
Hb_seq_333	[A/G]	Nuclear transcription factor Y subunit A-1, putative (Ricinus communis)
Hb_seq_334	[C/A]	Ubiquitin ligase SINAT2, putative (Ricinus communis)
Hb_seq_335	[C/T]	puromycin-sensitive aminopeptidase, putative (Ricinus communis)
Hb_seq_336	[A/G]	nucleotidyltransferase, putative (Ricinus communis)
Hb_seq_337	[T/C]	catalytic, putative (Ricinus communis)
Hb_seq_338	[T/A]	Spotted leaf protein, putative (Ricinus communis)
Hb_seq_339	[A/G]	Protein MLO, putative (Ricinus communis)
Hb_seq_340	[C/T]	ring finger protein, putative (Ricinus communis)
Hb_seq_341	[C/A]	eukaryotic translation initiation factor 2c, putative (Ricinus communis)
Hb_seq_342	[T/C]	predicted protein (Populus trichocarpa)
Hb_seq_343	[A/G]	UDP-glucosyltransferase, putative (Ricinus communis)
Hb_seq_344	[A/C]	pentatricopeptide repeat-containing protein, putative (Ricinus communis)
Hb_seq_345	[A/G]	calcium ion binding protein, putative (Ricinus communis)
Hb_seq_346	[A/G]	calcium ion binding protein, putative (Ricinus communis)
Hb_seq_347	[G/T]	cold shock protein, putative (Ricinus communis)
Hb_seq_348	[C/T]	cold shock protein, putative (Ricinus communis)
Hb_seq_349	[G/A]	ubiquitin ligase protein cop1, putative (Ricinus communis)
Hb_seq_350	[T/A]	Insulin-degrading enzyme, putative (Ricinus communis)
Hb_seq_351	[A/G]	DNA-damage-inducible protein f, putative (Ricinus communis)
Hb_seq_352	[A/G]	DNA topoisomerase type I, putative (Ricinus communis)
Hb_seq_353	[T/C]	conserved hypothetical protein (Ricinus communis)
Hb_seq_354	[A/G]	transcription factor, putative (Ricinus communis)
Hb_seq_355	[A/G]	triacylglycerol lipase, putative (Ricinus communis)
Hb_seq_356	[A/T]	PREDICTED: cell division control protein 2 homolog (Vitis vinifera)
Hb_seq_357	[A/C]	sigma factor sigb regulation protein rsbq, putative (Ricinus communis)
Hb_seq_358	[G/C]	phospholipid-transporting atpase, putative (Ricinus communis)
Hb_seq_359	[A/G]	carboxy-lyase, putative (Ricinus communis)
Hb_seq_360	[G/A]	hypothetical protein ARALYDRAFT_920987 (Arabidopsis lyrata subsp. lyrata)
Hb_seq_361	[G/A]	hypothetical protein ARALYDRAFT_920987 (Arabidopsis lyrata subsp. lyrata)
Hb_seq_362	[G/C]	predicted protein (Populus trichocarpa)
Hb_seq_363	[C/G]	GRAS family transcription factor (Populus trichocarpa)
Hb_seq_364	[C/T]	Esterase PIR7B, putative (Ricinus communis)
Hb_seq_365	[T/A]	predicted protein (Populus trichocarpa)
Hb_seq_366	[G/C]	transcription factor, putative (Ricinus communis)
Hb_seq_367	[A/C]	TRANSPORT INHIBITOR RESPONSE 1 protein, putative (Ricinus communis)
Hb_seq_368	[G/A]	sentrin/sumo-specific protease, putative (Ricinus communis)
Hb_seq_369	[C/G]	BRASSINOSTEROID INSENSITIVE 1-associated receptor kinase 1 precursor, putative (Ricinus communis)
Hb_seq_370	[A/C]	ATP binding protein, putative (Ricinus communis)
Hb_seq_371	[C/A]	ATP binding protein, putative (Ricinus communis)
Hb_seq_372	[G/T]	protein binding protein, putative (Ricinus communis)
Hb_seq_373	[C/G]	Transporter ATM1, mitochondrial precursor, putative (Ricinus communis)
Hb_seq_374	[T/C]	phenylalanyl-tRNA synthetase beta chain, putative (Ricinus communis)
Hb_seq_375	[G/A]	laccase 90c (Populus trichocarpa)
Hb_seq_376	[T/C]	Spotted leaf protein, putative (Ricinus communis)
Hb_seq_377	[C/G]	Transporter ATM1, mitochondrial precursor, putative (Ricinus communis)
Hb_seq_378	[T/G]	thioredoxin II-type 1 (Hevea brasiliensis)
Hb_seq_379	[A/T]	chromodomain helicase DNA binding protein, putative (Ricinus communis)
Hb_seq_380	[G/A]	unnamed protein product (Vitis vinifera)
Hb_seq_381	[Y]
Hb_seq_382	[R]
Hb_seq_383	[R]
Hb_seq_384	[M]
Hb_seq_385	[R]
Hb_seq_386	[R]
Hb_seq_387	[R]
Hb_seq_388	[R]
Hb_seq_389	[Y]
Hb_seq_390	[R]
Hb_seq_391	[Y]
Hb_seq_392	[R]
Hb_seq_393	[Y]
Hb_seq_394	[Y]
Hb_seq_395	[S]
Hb_seq_396	[Y]
Hb_seq_397	[R]
Hb_seq_398	[Y]
Hb_seq_399	[K]
Hb_seq_400	[R]
Hb_seq_401	[R]
Hb_seq_402	[R]
Hb_seq_403	[R]

## Sheet: SNP sequences
SNP_ID	Sequence
Hb_seq_131	GGATCTTCCAACTGCTTATCAACATGCCTTTGTTTTCATCAGACAATTGG[Y]GATGATTTTGCGGGATGCTATTACTATGAAAACTAAGGAATCATTTCGCA
Hb_seq_174	TTCACCCTGATCACCATTAGTCTTTGCTGTGGCCCTGTAAATTCTATGTT[S]ATTGATTATGTTCTCAAGCACCATATCTAGTCTTTTATGCAATTTCTCGA
Hb_seq_227	CAATAAGTGATTTAATTGATCACTTGTAACTAATAGTTTGCTCTGGAACCTGAGTGAMCTAATTTCTTTTTCTTTTCCTTCACCAGTAATTATAAAATTTCTTAACAAGACGAAGAGATCT[T/C]ATGTTGGGATCTAATGATTCTCGCAAACAAACTAAGGGAGAGGGACTGAATAACATTGAGGATATATTTGATCTCCAAAGCTAAATACACTTCTAGTTTATTAAAAAAGGAAGCAAAAAATTGAAAATGGAAAACTAAGTAAAATTGCACAACATT
Hb_seq_228	AACAGATAAAGAGAAAGGAAATGTGCATGAATTGCCACTTCCTGAACATCTTAATATGTGCATGAATTGCCACTTCCTGAACATCTTAATTACTGGCTATTACAGTTTAGAAACAATTTATTTTTCCCGAGTCCTGCATGATATG[G/T]TAGTCTCGACAGGTTTGAACAAGAGGTGGAGGTTCCGATTTTCTCAAGGGCGAGGCCCCCTCC
Hb_seq_229	GGAGGAGCTGTATCTTTGGGACATCCATTAGGATGCAGTGGAGCTCGTATCTTGGTCACATTATTAGGGGTACTTAGACATAAAAATGGTAAGTATGGGGTTGCTAGCATTTGCAATGGAGGTGGAGGGGCATCTGC[T/C]CTTGTTCTTGAGCTCATGTCAGTTGGAAYGGTGGGACGTTCGTTGTTATGATCAAATTGGTCACTCTA
Hb_seq_230	TGCATCCGCWCTTGTTGTAGAGCTTCTGTAGGCATTTTGCTATTTGGTTCAACACGATGGGGCGAACTCTTGTGGACATGATAAAATCTCCATGGCCGTCAAATTTCAATAATATGCAATTTTACTT[C/T]GTTTCCTTTCCAAAATYTGCTTTCGTATCTAATAAACTAGGAGTGTATTTAGCTTGGAAAGAAAATATATCCTCAA
Hb_seq_231	TGTACACTGCATCTTTGTATGCAGCATTCGCATCCCTACTTCACAATAAACACACTGAATTGGCAGGTAAGCGGGTGATACTAT[T/C]CTCATATGGGAGTGGTTTGACAGCCACGATGTTCTCATTGAGACTACATGAAGGCCAACATCCCTTTAGCTTGTCAAACATTGCAACTGTGATGAATGTTGCAGGAAAGTTGAAGACAAGACACGAGTTCCCCCCAGAGAAGTTTGCAGTTATCATGAAGCTAATGGAGCATCGATACGGGGCTAAAGACT
Hb_seq_232	GCCAAGAGGCTGCAATCCTTGCTTGTCACAAAGTCTTTAGCTCCGTACCGGTGCTCCATTAGCTTCATGATGTCTACAAACTTCTCTGGGGGAAGCTCATGTCTTGCCTTCAACTTTCCTGCAACATTCATCACAGATG[C/T]AATGTTTGACAAGCTAAAGGGATGTTGGCCTTCATGTAGTCGCAATGAGAACATTGTGGCTGTCAACCCACTCCCATAAGAGAACAGTGTCACCCGCTTGCCTGCCAATTCAGTATGTTTACTGTGAAGGAGGGAT
Hb_seq_233	GCATTGGCAGAGTCAACGCCTTCAATGTCAGTGTTTCCGAATTTCTCGAAAATTTGCATCAAGAAGGTCTTAATAGATTTGCTCTTGTCGATCACAGTTTCACTGCCAACTTCCAGACGACCGATTTGGTTAGGATCAATATTATACTTCTCGAG[G/A]AGTGAAGWAACAGCAGTCAAACTCATAGAGATGACATCTTCCACCTCAGTACAAAATGCCATGCAATCCTGTCCAAGACCAATGGTATACTTCCCTTTGCTTGCACCATCATGAGCCTCCAATGCTTCCTGCTGAAC
Hb_seq_234	TGTGAAAGGCTATAGTCCCCAACTGCAAACACAATTAAGTAACATGGCAAGTGGCAACAACAAAGAATGAAAGAGATTGAAAATTAACAATTAGGAAGTACACAACATACACTAAATAATTGGGTGGGGATACGTTTTGC[C/T]CATAGGTGGATAGGAGATGCAATCACATGACTAGAAGGGTAGAGAGAGAAGTAGAGGGAGAGGGGAGAAGTTAGGAAGAAGGAGAGGCAAAGCATGATTAGCAATGCTTCATTCCTATCTCCATACTTCATATAACAGCAAATTTTACA
Hb_seq_235	ATTGGTTTTCAACACCTTCTTCACCACCTCTTCCTTGATAATTGCCTCACAAACAACTGATTTGCCACGTCCTTCAATCCAATTTACAGCAGCAGGCTTCTTATCCGAACAAAAATTTCCTGAGAT[T/C]CCAATGACATCCATATCAGAAAAATCACTTTGAAGAAATTCAAGAACGTTTTGAACCCCTTTAGAAACCATGTTCATCCCCATTGCATCGCCAGTGCTGCAGCTGAATCTTATATAAAGATTCTTACCAGCAATTGAGCATTTAATGCCTTGGA
Hb_seq_236	TAAATGAAGGAAGCAACGAAAGCAACAATAGCAGCAATTTCGGAGAGAGCAACGACATGTAGAGGGGTAGATGTGCGAATCTTCTCACGCCAGCGGCTGAGCAGAAAATAAACAACATAAAAGAAAACGGTAAAGCAGAGAGCATTGATTAGGTACAGAGGGAGAGG[T/C]AATGCATCAGAGGGCTTCTGGGCACTCTCATCCTCCACCGATTTAAGTTTCACAGAGTGGATGGTTTTTCCAGAGGTAGGTCGCCGGCGCACATCCATTTTGGAGCGACTGGTGGAGGATGAGAAGAG
Hb_seq_237	AAGCAACAGTAACATTTTAACAAACAGAAAATTTTCTAATTGCAATACACATTTTCCATGCTAATATTCAAATTTTCACTCACA[C/A]CCACTTGTCCATTAAATTCCTGCCAATCACCTAATAATTGAGAAGTAAAATGGATTTTCAATTTCTTAAGTTTGATGTCCCAATTCTCAACTTAATATAAAAAATATTCAATTGATGGGGATAGATTATAGAAT
Hb_seq_238	AATACTAAACTTTMTGATTGATTTTACAGAATTTGCAGAATATTTCTTACAGGGAAATTTTGATTTAAAAATGACAAAGTAAAAAGAGTATACAAAAGAGCAATTATTAGAAATTTGAT[G/T]CTTCTTAGTTAGAAGGCTTGGAGACAGCAGCATCTTTGTTGGCTCTATTGTATTTCATGTGGCTCTTTACAAGTTGTCCAGCGGCAATT
Hb_seq_239	CAACCCCCACCCCCTGCTCCAGTCAACTTGGAAGCTAACTTGTATTTCAATGTTGTCCGAAGAACAGTTTCTATAGAAGCATGGCTGACCCCCATGCATTGAAGCAAGCCTTGATTCATTTCCATTAACTCTTCTAGCTTCTCTTCCTTCTCAGTTATGGACA[C/A]ATCATCTGGAGCAGGTGACAGGATGATGTTAGCCAGATCGTTACTGATAGAATCAACAGCATTAAAAACAAAACTCATGGCATTCGGGTGCCGTAAAGTTCTCTCTGAAACGCC
Hb_seq_240	ATCCTTGAGCAGCAGTAGCAAAAGAAAGGGTGACATAGGTGTAGAGATTAATGGATGCAGCGACTGCAGTGGATCCGTGCACCACTGCGTGTTCACCGGA[G/C]AGAATGATTTTCCCTGGAGCTCTTGCTTTAACTTCCATTGTTTTCAGYAGCTCTGAAAATCCCAATTTCCTCGAGAGATCTTCGGGTTATTGAAGTCAGGAAGTTC
Hb_seq_241	CCTTTCTGAAAAATCACATTTCCCACCTATAATTAAGGTGGGCATAGTTTGTCAACTTCCACTGAATAGTATGSCTTACTCAATGTGAACTGTAGAAACAGC[T/A]GATGCAATTTCATTTGTTCTTGGATCGCAGCTTTCTAGTGAAACGCCACGAGGATCTTCTCTAACCAACAAGGCCAGAATATTGAGTGAACTCCATGCTTTTATCA
Hb_seq_242	AACTAAGAATTTATTCACTGAACAGTGCAACAGAAATACAGAATTTTTTTTGAATCACTGTATAAGCTATTTCAAGACTTGCGGCTGAAAGAAACTTAAATGAACTGTTCTTCACGAGTAA[G/C]TAAACTCTAAATGGACCCTGAAGCAAAAAAATGAATTACAAATGCAAGACAAAAGCCGCATCACTGCAAGTTCGTAAGGAACAGTTACAGAGGATTGCTTCC
Hb_seq_243	GATGAGAAGCACTGGGATGATCTTGTTATTATTATTGCTGTGGTAAGTTCACGGCAGAAAGAAACKAGTAGCACYACAGGAATGCGTGAGACTGTTGAAACCAGCTTGCTTTTGCAACATAGAGCTAAGGAGAT[C/A]GTACCAAAACGCATTRTACAAATGGAAGAGGCCATAAAAAATCGTGATTTTGCATCTTTTGCACACTTAACCTGTGCTGATAGTAATCAGTTCCATGCTGTCTGCTTGGATACATGTCCTCCAATTTTCTACATGAATGAT
Hb_seq_244	GGCGGAGACATGGGTGAGAATGGTGACTGCGCAGACACCCACTAATATAGCGGTGATAAAGTACTGGGGGAAGAGGGATGAGACCCTGATTTTGCCTGTTAACGATAGCATAAGTGTTAC[A/T]CTAGATCCTGCACATCTTTGTACCACCACTACTGTGGCTGTTAGTCCTAGTTTTGTTCAGGATCGGATGTGGCTTAATGGGAAGGAGATTTCCCTTT
Hb_seq_245	ATAATGGTGACTGCGCAGACACCTACTAATATAGCAGTGATAAAATACTGGGGGAAGAGGGATGAGAAGCTTATTTTGCCTGTTAATGATAGCATAAGTGTTACTCTGGATCCTG[T/C]ACATCTTTGTACTACCACTACTGTTGCCGTCAGTCCTAGTTTTGCTCAGGATCGGATGTGGCTTAATGGRAAGGAGATTTCCCTTTCTGGGGGCAGGTACCAAAATTGTTTAAGGGAAA
Hb_seq_246	AAATTAAGTCCTGTGCCTCCTCCCATTGCAGCGTGGATGGCTACGATCTTATCATCTCTCTCTGCTTCAGCAATCAAAGACTCAGCAAAGTATTGGGTGTAGGAAAGAGTATTTGATTTGGACTT[C/T]AATTGCTTCCCAGAGGTTGGGTCAAATTTCACAACACCATGCATCTTATCAGGTGCAATTTCAGCTGGAGAATAGCCTTTGCCTTTCTCAGTAATAACA
Hb_seq_247	GATGCACATGATTGCCACTTCTGCAGCCATAGATGACAGACCCAGCTGCTTCAGGTTCCCAAGGGGCAATGGAATTGGAGCAGCTCTTCCTCCTAACAACAAAGGAACCCCACTTGAGATTGGAAAAGGAAGAATACTGAAAGAAGGCAATAGAGTTGCCATTTTGGGATATGGTTCTATAGTTCAACAATGTGTAGAAGC[A/T]GCAAGYATGCTYAGAACCCRAGRCATTTCTGTGACAGTAGCTGATGCGAGATTTTGCAAACCTTTA
Hb_seq_248	CTTGATATTTCCATCTAGTAACCCATTCAAGGCCAAGAAATGGGAGACATGAGAGCTGAAACCTCCAATGGARCCTTCTTCAATAGTGATAAGGATCTCATGCTCTTGAACTAATTCTCTAATCAATTCTCTATCAAGAGGTTTGCAGAATATTGCATCAGCAACTGTTACTGAGATGCCTAGTTCTTGAAGGTGCTTTGCTGC[T/C]TGCAAACAGCTTTGTACTATTGTTCCATATCCCAGAAAAGCAACCCTATTACCCTTCCTTAGGATTCTTCCCTTGCCAACCTCTA
Hb_seq_249	TGGAGCTGTAGTAGCTGCCTTGGACAATAATGCAAGGGATGATAACAGTGCCCTGGTTATAAGAGAGCAGGAACCAAAGCACAGAAGATCGCTTAACTTCTCTGGAACTAAGCCATCTAC[A/G]CCGATTCTTGATACTATAAACTATCCAATTCACAYGAAAAATCTTTCAATTCAGGACCTTGAGTTATTGGCTGATGAACTGCGAGAAGAGATAGTTTATACAGTTTCAAAGACCGGAGGGCACTTGAGTTCAAGTTTAGGAGTTGCAGAGA
Hb_seq_250	GCTATGGCCAGTCCCAAAGCAATCATATTCACTCTCCGACCGCTTCGTGAAACCAGAAAGTCCATTTGTCTGTCTGATTGTGTGCATCTTGTCTCTTCTCCCAGTCAGGATTTTGTGTGGGTAGGACTGATGACCAAC[G/A]TCCCACAGAATCTTGTCTTGAGGAGCATTGAAAACATAGTGAAGAGCCACAGTGAGCTCAACAACACCAAGACTTGATCCTAAGTGACCCCCAGTTCCAGAAACATTGA
Hb_seq_251	CTGATCGCTTCGTGAAACCAGAAAGTCCATTTGTCTGTCTGATTGTGTACATCTTTTCTCTTCTCCCAGTCAGGATTTTGTGAGGGTAGGACTGATGGCCAACATCCCACAGTATCTTGTCTCGAGGAGCACTGAAAACATAGTGAAGAGC[T/C]ACAGTGAGCTCAACAACACCAAGGCTTGATCCTAAGTGACCCCCAGTTCTAGAAACATTGAAAATAACATCGGACCGCAGCTCGTCTGCTAGTTGCTTTAGTTCCTTGATTGATAGATTTTTCATA
Hb_seq_252	TGTGTTCTACAAGAAGTGGCATCTCTGAATTCTATGGGTCCTGTCTTGGTACATGTAATAACAGAAGAAAATCGAGAACTAGAAGATAAGCGAAAGAGTGAGGCATTGGGGAACCTGCAGGAAGGTTCATTTAC[G/A]TCTAATTCTTCTCTCTGTAATATTCATACTCGGACATATAGTGATTGCTTCGTTGAGACTTTGGTCATGGAGGCAGAGAAGGACAAAGAAATTGTGATTGTTCATGCAG
Hb_seq_253	GTTTTTCATGCACCAGTGGACAAGATACTATGGGATYTTGGGGAACAGACATATGCACATAAAATTCTCACAGGAAGACGGTCCCTTATCCATACACTGAGACAAAAGAATGGTCTCTCTGGTTTTACATCTC[G/A]GTCTGAGAGCGAATATGATCCATTTGGGGCTGGGCATGGATGCAATAGTATTTCTGCTG
Hb_seq_254	ATGTTCAGTACCTGATCTTGATGATATCTTTTGGGAGAAAGTTTCTACACCAATACTTGATGTGGTTGAAAACCCTATCCACTTGAAGAATTTGACCCCTAAGGAACTGAAA[G/C]AGCTGGCTAATGAAATACGAGCAGAATTGTCTTCTATAATGTCAAGGACTCAAAAATCTATTAAGGCCAGTTTAGCAGTGGTGGAACTCACCATT
Hb_seq_255	TTCCTGGTGGCAGCTGAACACCAACACCGTTACCTCTTGGATATCGGAAGCAGCTAGGACGATCATCTATGGCGGCAGCGGTGGCAACCATGTGAAAAAGTTCTGCCTCATCAGAAGGAGCCATCACAACCATGTTAGGGAGACATGCCATAAAAGTGACATCAAAAGCTCCACAATGTGTGGGACCATCTGCTCCAACCAG[C/T]CCAGCTCTGTCCATTGCAAATCTTACTGGCAGCTTCTGCAAATCCACATCATGGACTACCTGGTCATAAGCC
Hb_seq_256	AGCTCTTCGTTTGTATCAAATCAATCTTTCTCCCCATTCTTGAAAGCACCAAGATCAAACCTCTGTGGCAG[G/A]AAACAGTTCTGTTTACGAGCATCTGCCGGCCACCCAGATGAAGAAGGGAAAATGATGATAAGGAAAGAAAAAGATGGCTGGAAAATTGATTTCTCA
Hb_seq_257	TATATAGAATTGGTAAACGCATATCGGGCCACCCCAACTGTGCAAGAACAGATGAATCCTGTGTTTCAACCATTGAATGTATTATAGATTGTGGATGAATTACTATCTCAATATTATCATACTCAGCTCCAAACAAATAATGGGCTTCAATGACTTCTAAACCCTTATTGAAAAGGGTAGC[G/A]GAGTCCACTGTAATCTTTTTCCCCATATTCCAGTTAGGATGCTTTAAAGCATCAGCTACTTTAACTTCTTTCAATTTATCAACAGGCCAATCCCTGAA
Hb_seq_258	TCACCCTCTCTCGAGGAAATTATACATTATGACTTGTGGGCACGAGACTATGCTGCTAGTTTGCAACCCACTTCTGGTCTAAGCCCTGTTCTTGCATGATAGACAGCCTCCTCATGCCAAAGTAGT[C/T]TCTGATTTTGGAACGGAGATAGATTTTATATTCCTGCCAAGACAATGGCTTTCTTGCTGTGGTTTTTGGGGGGCATTCA
Hb_seq_259	CATCAGTGACTTCAAGACCACCTCTGTTCACAAGCTCAAAGCCTTTTTTAAGCAAATCAGGCTTAATCACCTGTGGGGTTTGCATTTCCCAAAGTGTTTTGCGGTCAAGAGTTCTCACTACAAAAGATTCACT[A/G]TTYGCCTCCTTAATTGTAGCTTTAGCAGGAACACCAAGCACAGCTGCTCCGTTTATCCAAGCATCTTTGAGGACCTCTTTTACTTCTGCAGATGACACCAGAG
Hb_seq_260	GATGATGACTATAAGGATGTTTTCTTGTCAGAAGCTAATTTCTTAACTCGTGAAGCAAATCAGTGGTACAAAGAACCAGCTTCAACTGCTGCTTGCAGCACACCATCTG[A/T]TTTTTCCCAGTCTGTTGAGTGACTTATATCTTGTAAGAAAAATGATCATGAATGTTACTTTGTGCCGATGGTAGTTTTGTCCATCTTAGGAATAGTTTTTAAAGTTTATTGTCATGAACAAATAAAAG
Hb_seq_261	TTTTTTTTTTTTAAGAAGCAAAATCTCTTTATTCCTAGCCAGATATAATCAAGGCTGTGAAGCGATTGGATCACTGAACAAAATTTCAGGAGCTTTCAAAAGGTTATGTACCTTGCAAAGTGAACAATTTGCCAGTGAAACTGCAACTAGTACA[A/C]GATTTGAGTTGAGCAATTGCTCTTATTTGTTCATGACAATAAATTTAACTTAAAAACCTATTCCTAAGATGGACAAAACTACAGGCGGCATA
Hb_seq_262	GCTTCACGGGTCAAGAAGTTTGCCTCTGACACGAAAACATCCTTGTAGTCATCATCATCGTATATAAATTGTGGAGGATCT[A/G]GTGAACCAATCCCAACAATGGTACTTCCGCTCCCAGACATAAAAACTGCATCRTATTGTCCACGGCTGGCTGCAATTATAC
Hb_seq_263	ATTCTAGCAGTTCCTTCTCAGTGGCAAGACCGCCACTGAACTGATTTGCTGCCCATAGGGCAGTTGCTGCATTACTGCTTCCACCACCAAGCCCTGCCCC[A/G]GTAGGCACCTTCTTGTCTAGATGAATCCAGAAGAAGTTGTCAGTGCCTGTTTTCTTCCTGTATAGGTTAAGGGCTTTAATAATCAAATTCCTTTCATCAAGGG
Hb_seq_264	TGTGAGCATTGCTAAGATTGATTTGACATGGAAGGAATAATCCTCGTGAAAGCGTCAAATTTTTCGAGGACTATGAAAGCAGGGATAAATTCTCAATACAGGATCATCGCATCAACCACTTGCTGCCTTCTTTTTACCGAGATAAGA[T/G]AGCGAGGATAACTGTCCTGAAAACAACAAATTGTCCAAGAACTATCGTTTCAAGAACTATGCTTCGTTTTCAGATGTTTATTGTACATAATTCCAAGACAAATGCCCCAAATAAAATGGACTTATAAATA
Hb_seq_265	GAATTAAGGTGGCATCCAAGTTTCCAATATCATAGCCAGCCTCATGCATGAGTCTTACAGCTTCTTTAATGAAAACAGACGATGGAGCTCCCTTCCACTTGGGATCAGAATCTGGGAATATCTGCCCAATGTCAGGCAG[C/G]CCCAATGCACCCAATATTGCATCCACAACACAGTGCAATAACACATCTCCATCAGAGTGAGCCTCACAGCCTCTTTCATGCGGGATATTAATCCCACCAATGATCAAAGGGTACCCAGGCTCTAAACGGTGGAGAT
Hb_seq_266	TCCCTGTTGAACTGCAGATGCTCGCATACCAAGGTTGGCTAACCTTCTGCAAGGATCTATCTCCTTCTCTGGTGGTTCTGTAAGTGACACCCTGATTGTATCACCCAAACCATCCTGAAGAAGAGTCCCAATGCCAAT[T/C]GCAGATTTCATGCGTCCATCTTCTCCTTCTCCAGCTTCAGTGACACCCAAATGTAATGGATAATCCCAGC
Hb_seq_267	CAAATCTGCCCCCTTGTCTGCTATTCTCATTACCTGTTCAACTGTCCCAGCAACATCCTTAGTGTCACTTGTAGTCATAGTTTGAACCCTGATAG[A/G]ATGCTCACTACCAAGAGCCACATTTCCGACCATTACGGTTCTTGTTTTCCTCCTGACAGTCTTGTGAACAGATTCACAATACTTTTGTCTAGGAACTAACAAAGGGCTCCCTTCT
Hb_seq_268	AGGGACTCCAACTTAGGGTTTGGAAAAAGCATGGATTTTGTGAGAGTTTGTGATTTGAAGAGGATCAAGTCTGGCAGGAGGAAGATTTCSATGATTCGGAGCTCGATTCCGGGTCCCGAGATGGTTGAACTTCAGCCATCATCAGAAGGGAGCCCTTTGTTAGTTCC[C/T]AGACAGAAGTATTGTGAGTCTGTGCACAAGACTKTCAGGAGGAAAACACGAACGGTAATGGTGGGAAATGTGGCTCTTGGTAGTGATCATCCTATCAGGGTTCAAACTATGACCACAAATGA
Hb_seq_269	GGTGCAAGTAGACTCCGCAAAGACTTCAACTTCGTCATTTGCATTACAGGTATGAATTGTAACTGTGACATCCCTTTTACTGTCTCTTCTGTTTATATGCCAATCAGAATTA[C/A]TTGATTTAATTACTCTTCTGCAGAAGGGTCAACCCAACGGCCATGGTCTTTGATTAGCTGGATCAATGCATCGGTAGCTTCCTCCATTGCGATTCCACGCTTTACCACA
Hb_seq_270	ACTTCAATCATTCACGGTAAATATTCTCATGAGGAAACCATAGCTACTGCCTCTTTTGCTGGAAAGCATATCATTGTGAAGAATATGGAAGAGGCAATGTATGTGTGTGATTACATTCTTGGTGGTCAACTTAATGGATCTAGCTC[A/T]ACAAAAGAGGCATTTCTAGAGAAATTTAAATATGCAGTTTCTAAGGGATTTGATCCAGATG
Hb_seq_271	GCGTCAAGTTATGTCTAAAAACCTTAGCGTCAAAATCGGATTCCACAGCGACAGAACCAGCAGATGACTCATCGCCACCAGCAGCGCATCGAACAGATAGAAAC[C/T]TCCTGCGATTAAGAGGAGCAAGATTCTCACGGGAGAAGAGTTCGCTACGGAGGGAGACGCGGCAGAGTTGCAGAGAGACAGCCATGGCAGAGAGAGAA
Hb_seq_272	GAACTTCCTACCAGAAGGTCCCATTAVAGTTGGTGTAACATCTGGTGCCTCTACTCCTGACAAGGTTGTKGAAGATGTCCTTGTCAAGGTGTTCGACATCAAACG[C/T]GAAGAAACSTKAAGTAGCATAAGTGCAGCTTGTGGTGCCTCTT
Hb_seq_273	TTGCAAAGCTTCGTCACGCTTGATGTCGAACACCTTGACAAGGACATCTTCAACAACCTTATCAGGAGTAGAGGCACCAGATGTTATGCCAATTGTAATGGGACCTTCTGGTAGGAAGTTCTC[C/T]TTCTCAACCAACTCCCCRTGATTCAACTTATAAGCTATTTTGTT
Hb_seq_274	AGGGATACCAAGCTCATCCAAAAGCTTCCTTTGTGCAGCATTTCTAACACCAAGAGCAYCCTCATCAATAMGCTCAGATTCACGATACARAGGATGACTGCAGCAAGTGTTTGTCCATACAAGGGGGAATGTTACCTTTGTAGCAGAGCGTTGCTGAAGGAG[C/T]AGCTCATATTTTGAGTTAAAGAGAAATACGCTAAAAGCTCGGTGTAATGAGTTCCCCTTCAAAATATTTTCCCATAAATGACAACTATATTTGGAAGCATGACCAACAGCACGA
Hb_seq_275	GAGGAAGGCGGATTCTGGCGAGGAAGGTATAAATTTGTCACCTTGGTTTAGACTAGTTGTGGACAACTTCTTGTTGAAATGGTGGGAAAATGTCGAAAATGGGACACTCAAGGAAGCAGTTGACATGAAAAC[G/A]ATTCACAAGTTGAGTTGAGATAAATATCTATACAGTATCAAATTTGATTGTGGCATCACCTGTAGCTTTATTATTTGAATAAATTTGGTAATGTCAGTTGTAAAC
Hb_seq_276	TTCTCTCTACCCAATTTGCCTCTCCTTCTCTCATTCAATTCCCTCTAACTCTTAAACCTTCGTCTACCTCTTCGTTCTCTAGGGTATTTTCGTCTTCT[T/C]CATCTGCAATCACCGCTACTTCCACCATGGGTGAGGCTCCAGATGTCGGCATGGATGCTGTCCAGAAACGCCTCATGTTCGACGATGAATGCATTTTAGTAGATGAGAACGA
Hb_seq_277	CCTTGCCGAACAGACCCCTGTATACTTCTACGTTACAAAAGGAAGAAATGGAACCCTCAAAACTTTCTTCTGCACAGACCAATCAAGGTCTTCTGC[A/T]GCAAATGATGTTAACAAACAAATTTATGGTAACTTCGTTCCAGTCCTGAAAGGTGAAAAATTCACTCTAAGGATATTGGTGGATCATTCAATAATTGAAAGCTTTGCCCAAGGGGGAA
Hb_seq_278	GAAAATTCTGGAATTCTGGCTGTGAAGCATCAACTTCAGTTCCATCATTGAACAAAACGCAAAACAATCCAACAAGAAAAATGGCTGG[C/T]ATCTCCATATTCCCTCTTGAGGAAAGACTATGAAAAGCAAAAGTAAGCTTGTGTGGAGATCAATATAAGCAATTACAAAGAAGTGTGTTCTGTCTGATTTGGGAACCAGTATTAATGGATTTGTGA
Hb_seq_279	AATTGCTTGGTATTTGGATCTCGTCTGGTCTTTGTAGCGGAACCACTGGAACCTGAGGAGTGAACATGAGAGGTGATTGAGTGGCTCTAGGGCTGTGAGGAGGGGACTGACCCATCAATTCAGGAGGAGGGGGAAGGCAGCCAAGGTGGGTCTCATCTGGAACAACCATGCCCTC[A/G]CCGCCGTTATTTCCTCCACCTCCTCCGCCAGTTTACAAA
Hb_seq_280	AATTCAAAGCATGGATATGCATCAGACTGATGAAAATGTCTAATCTCTTGACTATTGGTGCACTTGCAGCCAAACTGTAGTTTTTAGCATAAATAAGGTCACTTTCAACTAAGCAATAGAATGGTATAGGAAAGGAAA[T/C]AGTCATAATGCTGTGTGGTTTTATCACGATCTCCATGAAAATTGTACCTGCTAGTTTATGTAGAATGCGTAAAACA
Hb_seq_281	TATCTTCTCAAAGATCTGTTCACCAGGATTTAAACTTTCAACATCCAATGCAAGGTCATAATCAGTAAGAGGAAGATGTGA[T/C]GACCTAAAGTTACCCCACTCCATATTGATAACCATCTCGCCAGATTCAGGTAAAGCACCATGCCATTTTGGTATTGCTTGTGCACATTCCACATAAGCAGCATTTGTCCCAGTACCTAAGATCACAGCAGCAA
Hb_seq_282	GGGTTTTGGTTCAAATGAGATTGTGACAATTACTTGGAAGATGCTTAAGCATTTCACATAGAGACGTGTAATAGAGCATTCAAATATAACATATAATT[A/G]CCTGCTATTTCCGCCAAATTAGCGAACTGTATGTCCAACAGAAATAGGAGGAAAAAAATGATAAGCCAAGGGCAGACAGTCTTCTATCAATTAATTGATTTGTGTTCCACACAGAA
Hb_seq_283	TCCTTTCAAGGGCCGGCCTTAATGTTCCAGCAACTCTGAGAACAACGGCTTCCATTTCTACCAAATTCACTAAAGAAAATTCTTTTCTTTTGAAAAAAATTAAGCAATAGCTTATACT[G/A]CATCTTCTACTCCAAAATGGGAAGGTCTCCTTGCTGTGAAAAAGCTCATACAAATAAAGGTGCATGGACCAAAGAAGAAGATGATCGCCTTATTGC
Hb_seq_284	GCAGTTCGTTTGGATTTCAACCTGTATGGAGGAGATGCATTAAAAGCTTTACCATTAGGCAAGGACGTGCTATTATCTGGATGAGGACTGTCAAACAAATTTTTATCTTGAGACCCAGCCTTTT[C/G]AGACGTATTCTCAGTTCTTCTCTGCAGCCTCTCTTCAACACATTCTTGACCTACTTTCCCAACTTTAGCAGGAAGCAGGTGCACTTGACT
Hb_seq_285	AACCATAAAAAAACAAATAAGCAAACATTATAATAAATTCCATTCTAGATCAAAACAAGAAACACCCACTTCTTGGAAAAAAAGAAACACCCACTTCGCCATAATCCACTCCCACC[G/T]CCAACACGGCCTGATTCATCATCATCATCATTATCGTCATCATCATGCCCCTGGAGCTGCGTCCTTCACCTTGCTCTGCAGGTACCCACCATACTCTC
Hb_seq_286	ATGACAAGCACTCTCTGAAATGATGCCCTGACCTATCGGCAAAGAAAATACCAGGTTCTGATTCACCAATACGGGATACCCACTCAGGGAGTGGGATTTTAGGTTGTTCATTAGC[G/A]TGGAAGCAGAGTGAGACATGAAGCTTGAGACCTGCATCCTGAACCATCTCTGCAAGAGTAAGGTAGCCTTCCCACTTGTACTTGCCCATCGCTTCCTTC
Hb_seq_287	AAAATCTGGTAGGTGAATCGGCCTTAAATCAGGTACAGAGAGCGCCAAAAATAGAAAGAAAAATTTATGTTTGGATAAGAAAATATCGAATAGGAAACGAGAAAAATGGAGGGA[T/C]GATTTCGCTTTTTCTCTTTCTAATTTCCCTTGAGCCGGAGATGGTGAGCTCTAACAGACGCGCTTTTTCCGGAGCCAACCGTCAGGGGGCAGTGGTGAAC
Hb_seq_288	CAGGAATGAACCTGTCAGATGAACATCAGCCGCAGGGGTCACTGTCAAGCCCAGAGCTGTTACTTGCACAAATTAGAACAGCTTGCAGAAAGTA[T/C]GGGGTTGTTGTTTCTGGCCAGAACTCATTGGTTTCTAAAGCTTCCCATCATTTCGAGAAGATGAGGAAAAATGTGTTGGGTGAGAATGTAGTAGATTCGTTCACATATCAGAGAATGGGA
Hb_seq_289	TGGCAGTTTGTACCCTTGTTTAACGGAAACTTGGGGCGATTTGCCACTCAAAGTCGATGATTCTGAAGATATGGTGCTTTACGGCGTCCTCCGCGACGCTCTCACTGTTGG[A/C]TGGGTCCCTTGCCTCAAGAATGAGCTGCAACCGGATTTCCCTCCGGTGAAGTTGGAACCCCAGGAGAATTTCGCGTTGTTGCAGGAGAGTGTTGCTACTCCGG
Hb_seq_290	ATTCCTCTCTGCAGTTGCTCATATCTGGTTTGTATACATCGTCAAAAAACTGGGTATCATTGATTATCTCACTAGGAGTATTGGTATCACTCGTGCTGCTGCT[G/A]CTAATGCTAGTGCTACTGCTACTAATGCTAGTGCTACTGCTGAGGGTACTGTTTGATGGGGTAGAGACTTCAAGATTTTCTTCTTCACTTTGTTGTTCTTTTCCTGCTTTC
Hb_seq_291	TTTGAAGCCTACTACTTGTGAGAGGGAAATGGACAATTTTTCTGTGCCATCTCCGGCAAATTATTGAGTGCTGTAGAACCAATCAATGG[T/C]GTACATTTCTAGTAGCTAGGAAGGTTGCGTGCAAGTGAAATTTCGTGCTACACAATTCTATTCTAGTATAATAAAAATGTTACAGAGACAGACTTATAGCTTGCTATACTTGTTTCT
Hb_seq_292	ATGATTTGAAGGGAAAGGCCAATGGCCCTGCGTTGAGCCTGTATCATGGTTATCGATGAATGTCACAGCCCTTGAAGGCCACCATCCAACTACACCTGGTGGCTTCCCCTGAGAGTCACG[C/T]AGACGCCAGAATTGTCCCTTAACAGCTTCCTGAAGAATTCCCTTAGTAGTGAAGTCAAATGCAGTTGAGAGCTGCCCTGTGCCATCAATCCAAT
Hb_seq_293	GAAGTCAAATGCAGTTGAGAGCTGCCCTGTGCCATCAATCCAATTGATAATCCGTTGTCTGTGGCTATCTTGGTTGTATTCCAAATAAAAGCCACTGTAGTT[A/G]CAAGAATCCCAGTACTCCCCAACAGAAAATATTGGTTTCGCCCCTTCAATGTATTCTTTCACATATTTGGGTGAGTAACCTCTCGCAAAGTCAAAACGGAAATCTTGGAAGC
Hb_seq_294	CAGCATGGTTGCCGCCTCCTACTCAGTCCTTCTCACCTGAAGGTTACCTTCCCCAGAACCTTTATTCTCTAAACTCTTCATATGGTTCTGAGCACCTGCTGAGGGCTTTA[G/C]TTCAAAAAATGAAGCAGTATAAAGTCAGAGCAATGGCWGACATTGTTATCAATCACCGTGTTGGGACTACACAAGGGCATGGAGGAATGTATAACCGTTATGATG
Hb_seq_295	AGAACCTTTATTCTCTAAACTCTTCATATGGTTCTGAGCACCTGCTGAGGGCTTTASTTCAAAAAATGAAGCAGTATAAAGTCAGAGCAATGGC[A/T]GACATTGTTATCAATCACCGTGTTGGGACTACACAAGGGCATGGAGGAATGTATAACCGTTATGATG
Hb_seq_296	AGCATCTCGTGAAGAGTCTCCACGAAGTGGGTCTTAAAGTTCTTGGAGATGCTGTCTTGAACCATCGCTGTGCACACTTTCAGAATCAAAACGGTGTATGGAATATATTTGGAGGTCGTTTAAATTGGGATGA[T/G]CGGGCCATTGTTGCAGATGATCCACATTTCCAGGGTAGGGGCAACAAGAGTAGTGGAGATAATTTTCATGCTGC
Hb_seq_297	TTCTTGATTTCTTAGTTCCTCAAGTAATCCGAATTTCAATTTTAATTAGATCTTCCATCATATCGACCTGGACTGCCAGAATCATAACTCCTGACACTAACAGATTTTGTA[C/G]TTGAGTTTCCATCTCTATCAGGACTTTCAGGTTTCCACCGATCCTGCTCATTAATTTCTTTAATGGATTTGTATCTTGAATCATGATCAAACATGTATCTTCC
Hb_seq_298	CAAATAAAGCAGCCATCTTTTTCACCCAATATCTAGGAGGTGGTTTATCCCAATCAGCCCATTCATAGTCCCCACCAGGATTACGGAAACAGTGGATAAAATTGCAAGCC[A/G]TTCCATGAGAACATGTCTTGAGCCTTGACTTCATATAATCTCCACATATAGCAACCTTCCATCTTGTCACATTGACAAATTCACATTTTACCTGTTTTCCAGCA
Hb_seq_299	AACTGGAGAAATTGTTGTGCTTGAAGTACTTGGGTAGGAGGTCGCGCGCGAATTCTGGCGGGTTCCAAACTACGAAGCTATTGTTCGTCGGACTCCAGGAAACGAT[C/A]GCGTCCGTCGCGGGGTCGTTCACCATGTCGTAAGTCTTGCTTAGAAAAGGTGGTGGTGCATTTGCCTGCGTCGAAATTGGCACCGGCGCAGAAGGAGCTCGTGGACCA
Hb_seq_300	GTCTTTGAAAGAAAAGGTGGCAGTGAATTGGAACTGCCCTGAGATTCATCCATCCTAAATTTCAATCTCTAATCAGAACAGCAACATCAAAAACTTCCAAGATTGAATAT[C/G]AAAATTTTCAATCCCCTATAACATACAACTGCAAGAATCCCAAATGAACCAAAATCTATATTTCGATAAAGTCAAAACCCTTCTAACCTTCAGGAGAATTCCAC
Hb_seq_301	CTCACTTTTGTTAAAGATATTCTCATCAATGTATTCATAGCTCACTCCCTTGAGTTTCAGAGCCCAAATGACCCTGTAAGCAAAGGGACTTGGCCAAGCTCCTAG[T/C]AGCTTGACTTGTTCCATGCTGTGGAAGTAGATGTTTGTTCTTCTTCTCTTCCCCTTGCCTACTCTTCATATGGTTTTAATAT
Hb_seq_302	GGTTGTCAGTGTCCTCCCATGAAGGACATCCACATTGTCTTTAGTGGAATTAGGCCATATATCCAATTCAATTACTCTCACACCTCTCTGCAGTGCATTTACGATGGGGACATC[G/A]CTGCAGTCACTACTAAGTTGATTCCCAGTTAGATATGAATTGTGGCCAGTATATATGAAATAATGAGACACAGGAGCAGTCATATCATGGTGCACCCCAC
Hb_seq_303	AAATGAAAACAAAAATCAGACCCAGCAGCTTGCAGACAAAATTGAATAATAAAACAAGAAGCTTCCTTTGATTAACCAAAGGTACTAAGCTCCTCTATTACTACGCACT[A/G]CAAACACGCACGCACACAGCCTACTGGACTGCATTAACTTGTATTACATACGATTTAGATGGATCGATCTCATAGCAGGATTTTACATAAATTCGAGTATATAGA
Hb_seq_304	AGGACTCCGGTGTCGGAGGATTTTGCTGGTGGTTATCCATCTGATGAGGAGTGGCATGGCTACATTAACAATAATGACAGGGTGCTTTTGAAGGTCATACATTTCTC[G/A]TCTCCGACATCTGCCGGAGCTGAGTGCATTGATCCTGATTGTACTTGGGTTGAACAATGGGTTCATCGTGCTGGGCCTCGGGAGAAAATATACTTCAAACCTGAAGA
Hb_seq_305	GTGGTCACTGAATCAAATGTCAATGTATATTCATAGATAATTTTCTTGTGCATTTTGCACTCTGGCTCGACCTGAAATTAGTAAGCGAATTGACTCTCTCTGTGATGAAACTTGC[T/A]GATACCCTGAACTGGGGTCTCATAGTCTAGTGTTTAAGCCAGAGGTTCATACTGTCATTGATTGCAACTATCCATCCAACGAATGCAATTGCTTCCTTT
Hb_seq_306	CTGCTAATAATGGTAATGGGCATTATTAACTCTTATGCCAGATTCAAAGTTTACATAGAATTCTACATGCTACGTGGAATCAAAATGATGTGAAATACTTGAGCTCTCTCAA[G/T]CTTCTAACACAAAATTTTCCAAGTTTGGCAAATCAGTTTCTGATTGTTTTCTTGTGGCAATACCCAACTTCATTCCAACAGAAACTAAGGTTTCTAGTGACC
Hb_seq_307	TCGGCATCACTGATGTTTTCTCTGTTCCCGGTGACTTCAACCTTACTCTTCTGGACCATCTCATAGCAGAGCCTGGGCTTAACCTCATTGGCTGTTGTAA[T/C]GAGCTCAATGCTGGATACGCTGCCGACGGTTACGCACGGTGTCGTGGAGTTGGCGCTTGTGTTGTTACGTTTACTGTGGGTGGACTTAGTGTTCTCAATGCAATCGCTGGTGCT
Hb_seq_308	ACGGGAACAATTTTTGGGGTATATGAACGCTTTGTAGAACTGGATCATCTACCTCAGGAGGAGAAGGCTACGTTGAATTCACTTCAGAGTGGAACTAGGCTTGTGGC[T/A]GCTGGTTATGTGCTTTATTCATCAGCCACAATACTCTGTGTCAGCTTTGGTTCTGGAACACATGCGTTTACACTGGATCATTCAACAGGAGACTTCATTCTCACTCA
Hb_seq_309	AAACAAGACCACTAGATCATCCCCCACATCGATTCCTCCCCTACCCATATATTCCATCAACGTACAAAATCCATTATCGCCACTTGCAGAAGTACCCATTTTCGATTTT[A/G]CTGAAAACCCACCAAGTGAAGCCATTCTATGCCTGAAATTGTAACTGCTGCCCGCGAGAACTCGATTGTTGGGCGGGAAAAAATGGAGTTTTGTGTGAAAAGAGT
Hb_seq_310	TAGATCCATGGAGAAGCATTTTAGGCTCATTTCAGTGGCTCCCCTGTTTCTGTTCCTCTGTCTCCCATTTGCTTTTGCTGGGCATGACTATGGCCAAGCTCTTAG[C/T]AAGAGCATTCTCTTCTTTGAAGCTCAAAGATCTGGTTTCCTTCCCCATAATCAGAGAGTCACTTGGAGAGCTAATTCTGGCCTAAATGATGGCAAGGCCAATGGGGTGGATCTCGTAGGCGG
Hb_seq_311	CCAACAACTACCGCACCGTTATATGTGCTTGGTTCCCCTTGCATTGAGTTGTTCCGAGAATCATCATATGTTTCATTCAGGAAGGGCCCACCCACAAGTGCTCCAACCGC[T/G]ACGTTGGGATTGGGTTTCTCTGAATCAAGCCATTTCCAGCCATCCTTGCAGCCGGTTGTTGCATCAGCTGGGATTGAAGCTCCCCTATGGTGCACATACTGTGG
Hb_seq_312	CTCTGAATCAAGCCATTTCCAGCCATCCTTGCAGCCGGTTGTTGCATCAGCTGGGATTGAAGCTCCCCTATGGTGCACATACTGTGGATACTTGTCACC[A/G]TATCCAACTAGAAAACTCATTTTCAAAGGATTGTCGCCCAAGACATAATCAGCCTGGGACTTGGCGAATTTCCGAAGATCTGATGGTTTGTATGATTCTCCATTGCACGATAGCT
Hb_seq_313	CTGAGTCCTTCATGTGTTCATGCACTGGAAAGGGTACCAGGAGTATTCAGAAAACTCCTGGTGGTCTAATTTTCCGCCAGAGGTGGAACAACATGCAGTTCGTCACAAG[C/T]GCCTCCTTCTTGGCTACTGTCTATTCTGATTATCTTGCTTCTGCTGGTAGAAGCATCAAGTGTGCTTCTGCCATTGTTACCTCATCCGAGCTTCTTTCTTTCGCG
Hb_seq_314	ACAAAACATCAAATTCTTAATGCTTGTCCGAGTCCACCAGGCTTTGCCAATTGTCTTCACAAACATTGTCTAATCCATTGTTTTATGTGCACCTCAAATTAGCACTA[G/T]CATTAATTTCCAAAGGGATATGAGTTTCAAGATCTGCTGCAGCAAAATCCTCTTGCATAAGTCACACACGACATACTTTTAACTCAAAAATTACAGGCAGCTTATGG
Hb_seq_315	AAGAGGAAATTGCGATCCCTGTACATTCAACTATTGAGGTGGCTTGTGCTGCTCACCCAACTGCTGATGTATTTATTAACTTTGCATCATTTAGAAGTGCGGCCG[C/T]ATCATCCATGGCTGCCCTGAAGCAGCCTACCATTCGAGTTGTGGCTATAATAGCTGAAGGAGTTCCTGAGTCTGACACCAAACAGTTAATTGCATATGCACGATCTAAC
Hb_seq_316	CTGAGAGGGCAGCTAGAGAAAAGTAAAAACAGCAATCAATGAAGTGAGTCTAGGAGGATATTTGTAGAGGAGCTTGCGTTAATCATAGCCGTAGGATCAAAATGAATA[G/C]TATTGGAAAGGGAGAAATTCTATGGATATTCTCTTACAATTTTCGATTTTTAGGTTGTTTTTGAAAAGCATATGGTTTCGGCAAAAGCAAATGGTTTGCGGGGTAAGAG
Hb_seq_317	AAAAAAGTCAAAATTAGACAAATAAATTGGTTCGGTTTTGTTTTTTAATAGAAATAACGGAATCAAATTGAAAATGAAACTTTTAAAAAAATATCTAATCAAACCAA[C/T]GAAAAACCTGAATTAAAATGATTTGATTCGATTTTTCAGTTATAACTGATTTTTCTCATCCCTCAGCGGTCAGCAAGGGCTATAAGCTGCTCAACCACACTTGGATC
Hb_seq_318	TTCGCACTGTGAGAATGAGACTTTTCCTGACTTCTTCACTGTAAGGAACACCCTCCACAAGAGTGACAAAAGCATAAATGCCCTGTCCTTTAACCTCATGCTCAATGCCAAC[T/G]ACTGCAGCTTCTGCACACTGAGGATGAGAAACAAGAGCAGATTCCACTTCTGCTGTGCCAATACGATGACCACTAACGTTGATGACATCATCAACTCTTCCA
Hb_seq_319	CAGCTAGCTTCCTGAAGAGCCAGAATGCTCTCAATGTAATGCTGCAGAAAACAAGTTCCTGTTGTAGTTTCCATTGGAAGAGCCACCTTTATTCCATTGTATCCAAGACGTTCCCCAAGCCC[A/G]CCTGCAACTAGAACAAATGCAGCATTCTGGGCTTCTCTAACTCCTGCCTCCTCAAATTTGATAAAGTTTTCATCACCAAAATTCAGGTTTTCTCC
Hb_seq_320	AATGATACAAGCGTCTTTGCCACCCAATTCCATCTGAAGAGGGATCATGCCTGCCTTCTTTGAGATTGCTATTCCAGTGTCTCCACCTGTAAAGCTTATACAGTTGACCCC[T/A]GGATGCATTGTGAGGAAGTCACCAATCTCTGAACCCTTTCCAGTAACACAACTAATAAGGCCCTTGGGAAAACCAGCCAAGTGAAAGCAATGGATCATGTGAA
Hb_seq_321	CCATTTCCTTTTCCGTTTTCATTTCTCGTTTGAGAGAGATTTTGGCCTTTTGCACTTTTTGGTGATTGTTTGAGACAATGGCGACGGCGATGAATAGGGTGGATCTGGA[T/C]GGGAGGCCGATAAGGCCGATCACAATATGCATGATTGGTGCTGGAGGTTTCATTGGCTCCCACCTTTGTGAGAAGTTGTTGATGGAGACGCCGCACACGATCTTG
Hb_seq_322	GGCACAAAGCACGAGTTGGCTATCCAGATCTTAAACTTGAAATTATTTGACGCTTGCATTTGGTATGTTGTGTTATTATTAAGGAAGGGAAATTAAATGTAAAACAG[C/T]AGATAAACCAACCATCATTTGCAGCGTGAAAATTTTTAGTTATTGGATTTTCATGGTAGAAAATGTCTGCTGATGAATTAACTTAGAAGTTGCAAACTATTTGATGC
Hb_seq_323	CGAACTCCAGTATCCAGAGGTTCAGCATAGTTACCATACCGAGGTGCCACAACCATAACCCGATGTCCACGCCGAGCCAAAGCCTTTGGTAAAGACCCAGCAAC[G/A]TCTCCAAGGCCACCTGTTTTGGACCATGGAGCACATTCTGCAGCTACCAAAATAACATTCATGACATTGGCCCCAGCCAAAGGAGGTGGTTTTGTGTCTTCAGTCATAGA
Hb_seq_324	CTGCAGCTACCAAAATAACATTCATGACATTGGCCCCAGCCAAAGGAGGTGGTTTTGTGTCTTCAGTCATAGAATC[G/A]CTTTCAACATTGTCAACCTTAGGTGAAGTTGATTCATTTGAACCTCCATTATTTTCATCRTTTATAGTGGAAATTTCTGAGGTGCTTGAAAGAAAAGATGGYATCTCATCTGACCAAACTTTTTCTGAATTCATCTCT
Hb_seq_325	CTGCAGCTACCAAAATAACATTCATGACATTGGCCCCAGCCAAAGGAGGTGGTTTTGTGTCTTCAGTCATAGAATCRCTTTCAACATTGTCAACCTTAGGTGAAGTTGATTCATTTGAACCTCCATTATTTTCATC[A/G]TTTATAGTGGAAATTTCTGAGGTGCTTGAAAGAAAAGATGGYATCTCATCTGACCAAACTTTTTCTGAATTCATCTCTTTTAAGAGTTTGGTTGAATTCTTAACAAAGGAAGCTGTTGTAGGAGATACATTTTGTTCAAGTTCCTTTTCAA
Hb_seq_326	CTGCAGCTACCAAAATAACATTCATGACATTGGCCCCAGCCAAAGGAGGTGGTTTTGTGTCTTCAGTCATAGAATCRCTTTCAACATTGTCAACCTTAGGTGAAGTTGATTCATTTGAACCTCCATTATTTTCATCRTTTATAGTGGAAATTTCTGAGGTGCTTGAAAGAAAAGATGG[T/C]ATCTCATCTGACCAAACTTTTTCTGAATTCATCTCTTTTAAGAGTTTGGTTGAATTCTTAACAAAGGAAGCTGTTGTAGGAGATACATTTTGTTCAAGTTCCTTTTCAA
Hb_seq_327	ACAAGTGCTAAATGTCTCATGGTGCAGTAGTCTAAAGGAACTGCCTAAAGATATTAAAAAACTGATTAATCTTAGGCATTTGTATTGTGATGGTTGTTGGGATTTGACCC[G/A]TATGCCACGTGGGCTTGGGCAATTGACTTCACTTCGAACGTTGACATTGTTTGTAGTGGCAAAAGATAATTCAGTGGCAAAGAATGTTGGAGGATTAAATGAATTGAATAGCCTCAACAAT
Hb_seq_328	TCTCAAAATGGAATGCTGACCCCGATGGTCCTGATAATGATGGAAGAAGCCCTTTACATTGGGCTGCTTATAAAGGTTTTGCTGATTGTATACGCCTTCTATTGTTTCTGGA[T/C]GCTTATAGAGGACGCCAGGATAAAGAGGGTTGCACTCCTCTCCACTGGGCTGCAATTAGGGGTAACTTGGAAGCTTGCACAGTATTAGTACAGGCAGGCAAG
Hb_seq_329	ATTCAAGCAAAATGAAAAAGTATACAGGTAAACTCAGTTGCCCAAGATTATAAACTTCTGCTAGATTACATACGGCTTCACCAACTCAATCACCCATTTATCTAAATACACCTTTACTTTCAAGGATTCATTTGGTTTTCACAAATAAATTTGACTATAGCACAACAAATGCCAGATTACAATAACAAAGAT[T/C]CCAGCCACTATATACCTGCCAAAATATAGCTTTTTGATGATGTAAGCACTAAGTAAACCAGT
Hb_seq_330	AAAGTTCTCCCAACTACTATGTTTATTCCAATCCATCAAATTCGGGAGACGATATCAATAAAATATATAATTGTACCAAGATGTATGAAATTATTAATCTTCCATTTCTA[G/C]TATGTGACTTGGATATTAGGGTTGTCCGTTTGAACTGGTCATTTCCGAGGTGTAACTCTTGTGAAGCACATTACAAATATTGCAGATTGAAGCCTAACAGCACTCAACCTGCTATTGAATGCTATGGCAAGCTCCAAAAAAAGGG
Hb_seq_331	TCAGTTTGCTGAGAGTTTCAATCCGCAGTGCAGCTCCAAGACGAAATAGGGCAAATTAAGAAGCAACTGCATATGTTACACAAGACCAGAGATTTCCCTACACTGCCT[C/G]AAAACTATTGCCCTATATTTTGTGCTAGAAAAAACATAAAGTTACGTACAACAAAATTTTGACAAGGCATAATTCATAGACACCTAGGAATCATTCGTATTGTTAT
Hb_seq_332	AATATGGAGCCCGGAGAGACCACGCTGCTGTCTCTGTTCTTGTTGAGATTTCCTCATAAGCTTCTCATTTTCTCTTCCTTTGAAGTAAATTATAACTGACATGGCAGC[T/A]GGAATCCAAGGAATTGATTTTTCGAACTGCGGGCAGAAGTGATGCCATTATTGTTGGAGGAAATACTGCTCGAAGAGACATTAAGTTTTTGCATTTGTCGCTCCAAAGATTATTGGTGAA
Hb_seq_333	CTCATAGCATGCTGGTGCCGAGACTCATGAAGATATGGCTTTCTAACTTTAATCAGCTTCTTCTCAAGTTCTGCTTTTGCACGTGCCTTTCTTCGCCTCAGAATTCCTTGGTATTGTTTGGCATTTAC[A/G]TAAACAGGTTCCTGGGCCATCTCATGGGGTAAAGGCATTCTTGTATGATGCATTCCTATGAGATGAGGATAACT
Hb_seq_334	ATGAATTGGAGGGTACATCAAATTTGAGCAGACAGGGCACTCCAGGAGCTCATGCACACCATTGTTGGAATAAACTCCATGCTTTCCACCCAAACCAAGATTACCTTT[C/A]GTTGTTGTACCATTATTCTCTACTTTTGCTGTTCCAATGTCATAGTCTGCAACTGTGGGGTGAGATTCAAGAACCTCTTTGCAAGTGCTGCCCCCAGGAGCCATTT
Hb_seq_335	GGGCATCGTGTCTTTGGCGTTCTTGCAATGTCGAGGTCAATCGGTGATAGATATTTGAAACCATGATTATTCCAGAACCAGAAGTTATGTTTATTCCTCGGGCAAAAGA[C/T]GATGAATGCCTGATTCTGGCTAGTGATGGTCTATGGGATGTCATGTCAAATGAAGAGGCGTGCGATCTAGCTCGGAGACGAATTCTTGTCTGGCATAAAAGGAAT
Hb_seq_336	ATGATAGGAGGCAATATGGGGTAAGGAAGTGAATCTCCTGCCTTCCCTTCAACATCACCTGACAAATTGGCCAAAGATCCTGCAACCTCCTCTGTAGCTGTGTCCGTC[A/G]CTGTTGATGAAGAATGCAGGACCTTGCCAGGTACTTCATTTCCTGATACAACATAACCAAGTGCCTGGTGTCCAGGGCCCAAAGGATCAAAAGGAGAACAAAAAGA
Hb_seq_337	CTGGATTTGAGAAAAATGAATTGGAAGGAGTAGTTTTTGATGACGTACCAGAAGCACTGGAGAAGTGGCAGTCCTTGGGCATCAAGGTGTATATGTATTCTAGCGGTAG[T/C]AGATTGGCTCAAAGACTTATATTTGGAAAGACAAATTATGGAGATTTGAGAAAATATTTGTCTGGATTTTTTGATACCGCTGTGGGGAACAAAAAAGAAACACGC
Hb_seq_338	GTGAACAAAATATGTCAGCTATCAGCAGAATTTGACATGAAGGATGGCTGGGGTAGTTGCGTCTGAGATTCAGTTTGTGCCTGATCCTGATTTTGCTGCTCAACAAACC[T/A]GCTCATACGCTCAATCAATTGTTGAGCCTTCCTCTTTCCCCGGTCTGTGCCATTTTGAGCCAAATCGACTAGAGGCCCCATTACTCCAAGCTCTTGTGCTTCTGC
Hb_seq_339	ACACAAGTCCAGATATATTGAATCCTAAAAAAGCATACATAAGCATAAAGCTGTGAACTTCCTATTCTTGAAAGAATTTTATTTAAAAAAAAAAAATTAAAAGAAGT[A/G]CTTACAGTACAATAAATACAACATACTGCCTAAAAAAAAAAAGCTAAAAAAAAAAAATCCCAGTATCAGCAATCCCATGCTGTGATCTATCTCAGGTAGGTTTAATCAGTTGCTTGGCAGTAACCAACCTCCCTGTAAACAGAAAAAGAAAGAAATAACAACCATCCAAGCCTTTGTTGC
Hb_seq_340	ACTTAATACTGTAAAATCAGATACACATAAAATCATGTCAAAGTTACAGAAAAAATGTCAATCTGAACATGAAAATGAAACATTAACAGAAAGTTAATAATACAAGCA[C/T]GCAAATGCTTAATGAGTAAGTCTGTACAAGTTTGATAAATACAGGACCAACAAATAAACGATTCACAGTGACTGTTAGTTGTATTATCTGCATGTAAATGTACAAA
Hb_seq_341	CGTTGACAGGTTGCTTTTAACAGTGCAGTTATTTGCCGTTCATTCAATTTCTTTGAGTACCTCTGTCCTTCAACAATCCTACAAACCTCCATAGGCAAGTAAATGGG[C/A]TTTGAATAACTCCCAACTTGAAGGGCAGGCAAGGATGTATATTTAAGCCCAATATTGTATCTCTCACGGAAATATTGAACCACCGACACATTTGTACTCTTATCATC
Hb_seq_342	GAGGTTCTGAAATTCCCACATGAAGTACCAAAACAGTAATCAATCCTTTTGTGTTCCATAGAGGAACATTATCAATGAATGGTGGGAAGGTATAACATGCCAAGGATG[T/C]AATTAAAGCTTGAAGAAGTATGAAATTATCCCAATCCCATTCATTGTCTATCTGCTTGAAATCATAGCCTTGTTGGTTTATCCGGCGATTACTTGTGAGGAAAAGC
Hb_seq_343	CACACCATCTGTTTGATTTTTTGTCATAATTAATGGGCCGATACAATAAACAGGTGGTGTGTTACTATTGGGTATGCAGAGTCCATCTGATATTGCCTTGAGAGCTCTT[A/G]CCTCCAGCAATTCAAAGGTGTTCACTATAATTCCTGCTGATTTTGAAAAGGAGGAAGCCACGTCTAGAAAGTATTCATAGGCTTTGTCGTTGCGATCAAGTACTG
Hb_seq_344	CGAAGAGAGATAGAGTGAATGAAGCATTGAAATTTCTGGAGGAAATGTTCCTGATGGGATGCATTCCTGATGTTGATACCTTCAATGATGTTATTTATGGATTGTGCAGG[A/C]TTAATCGAATTCATGAGGGTGCAAAATTGGTTGACCGCATGCTTGTCCGAGGTTTCACCCCGAATGATATGACTTATGGAGTTCTAATGCATGGGTTGTGTAGA
Hb_seq_345	GACGGCCATTTCCTGATCTATTAATGTAGTAGAATATTCTATATATAACCGTTTCAGCATATCTTTCTTGAAATTCAGGTGTGCTTTGTAAGAATTCCAACCCTGGATGC[A/G]TTGCCAAAAGTTCTCGAAGGACAGTTTTGAAGTCAGTCTGTATCAGGTATTTGTTTTCTGGCTGCTTTAGAATATTGAATATGCAAGTTGTTCTGTCCATTGCC
Hb_seq_346	AGCATATTGCCATCCACCCAGTATTTAATAAACGCATCCCTTGTCACTATCCCACTGCAGTCACTATCTATCTTTCTAAAAAGTGCAGTGGAGAAGAAAGACGGTAACTTGCAAATTTGCTTGGTGATGGATTTAAATTCATCAATCCGCAATCCATCCAAATGATT[A/G]CTGAAAAATTGATTAATTCTCGAGAGACATTGTTCTTTCAGTTCATCTGCCGGTGGACGACCATTTCGAAAATAGAA
Hb_seq_347	TTCGGCTTCATTGCTCCGGACGACGGCGGCGAGGATCTATTTGTTCACCAGACCTCCATCCAATCTGATGGCTTTAGGACACTGTCCGAGGGCCAGCCCGTCGAGTTC[G/T]CCATCGATTTTGGAGAGGAYGGCCGTACCAAGGCTGTCGATGTCGTCGGTATCTTTAGATCTCGCCGTGCCCCGCGCGGCGCTCGCTACCAGGGTAGTGGGAGAGGATTCTATGGCGGGAGGAGGAGAGGAGGTGGTAGTGGTCGAGGCGATGCTGGTTATGGGAGAGGTGGCTGGGGT
Hb_seq_348	CTCCGGACGACGGCGGCGAGGATCTATTTGTTCACCAGACCTCCATCCAATCTGATGGCTTTAGGACACTGTCCGAGGGCCAGCCCGTCGAGTTCKCCATCGATTTTGGAGAGGA[C/T]GGCCGTACCAAGGCTGTCGATGTCGTCGGTATCTTTAGATCTCGCCGTGCCCCGCGCGGCGCTCGCTACCAGGGTAGTGGGAGAGGATTCTATGGCGGGAGGAGGAGAGGAGGTGGTAGTGGTCGAGGCGATGCTGGTTATGGGAGAGGTGGCTGGGGTGGCGGGTCAGGCG
Hb_seq_349	AGGTTTGTAGATCCGACAAATCTTGTTTCTGCATCCACAGATAGCACATTAAAGCTCTGGGATTTGTCAATGTGCACATCTCGTGTTATTGATACACCCCTTCAATC[G/A]TTCATGGGCCACATGAACGTTAAGAACTTTGTGGGTTTGTCAGTATCAGATGGTTACATTGCAACTGGCTCAGAAACAAATGAGGTTTTCATCTACCATAAAGCTTT
Hb_seq_350	CACAGCGAAGACTTACGTTTACTCTGTTTTTCTCCCTCTCTCTCTCCAAACCTCTCTCTTCTCCGCTCTCTGAAAAACAAATTGTAGGGACCAGAATGGCGACGGAGG[T/A]GGAGGTGGAGATAGTGAAACCGCATACTGACAAGAGAGAGTATAGGAGGATCGTTCTTAAGAACTCTCTTGAAGTGCTCCTCATCAGCGATCCCGATACCGATAAG
Hb_seq_351	GTTCTGGTGGCCATTGTTAGCATCCAATGTTTAGTTTTTCTCTCCTCCAGTTATAATTTCATTGGCATCTGGGTTGCTCTGACCATATATATGACTCTTCGTGC[A/G]TCCGCAGGCTTTTGGAGGATAGGGACTAGAACAGGACCCTGGAAGTTTCTCGGGAGCTCTTAATCGCTTGTTTATTGTTTCAGCCATTTTTTTCTTCTCATGGATAGCAT
Hb_seq_352	ATGATGATAAATGTGACAATGTTGTTCTTAGTCAGAAAAAGAAGATAGGCTCCTCAGATAATAAATTATCATCTTCCAAGCAAAAAGCAACAAAAGTTGCTTCTTCGTC[A/G]TCCGAGAAGAAAAATAAGAAGAACAAGAAACAAATTAAAAATGCAAAATATTCGAAGTCAACAAAAATGCAACCTAGCTCCACTGATGGGCAGAAAAAATGGACT
Hb_seq_353	ATCTTTTGCCATCACAGCTCGGGAGATCAATGGTTTACACGTTTCAAAATGCCCTCGATTTGTGATACATGGAAACTCCCAAGGCATAACAGCAAAAGACATGTGGCA[T/C]GAAATAAAAGAGCATGGATCCTTTGACAAACTTAAGTCTGCTGGAACGCCACTGCCGTCAGAGCTTGGATCATCTATTGGGGCAGCCATCGCAGCCTCTATGACAA
Hb_seq_354	GATCACTGATCTAAAAGTGGACATGCATTGTGAATGGGCACGGGATTGGTTAAGATATGTACAATAGACCTCTCATTGCTTGCATCTGTTGGACTTTTGGTTATTCAAAGGTACCTTGCCATGGTTAGCATGGGTAAGGAATGCTTCC[A/G]TTGATGATGCATTGTAATTTGTCGCGCTGGCTATAAGATATTTAAAGTTTCTGAC
Hb_seq_355	TTTGACCGGGTAACAGCATCATCTTGTTTAAATGATTTATGGGATCAGGTTGAGCACACCAGAGTCCTAAATGTTGTTTATCGTTCTGCAACTGCTCTGGATCTC[A/G]TCTACCATCTATAGCTATTGCCAAAGCCAGAGTTGCTGGTGCAGGTGCTCTTCTGCGCCCTGTTTCTAGCAGCACTCAGGTTGTGATGAAGCGAGCACAAAATGTTGCC
Hb_seq_356	GGAAGGCAGACTTGAAGTCAGGCAAAGATGTCACCCCAGGCCATGTGTCCTCATTTGGAGTTCCCAAGACCCTGAAAATCTTGAATAGTTCATCAATCTCAGAGTCCCC[A/T]GGGAACAATGGCCGCTGGTTAACCATTTCAGAAAATATACATCCCACTGACCACACATCAACTGGAGTTGAGTAGTGTCGAGATCCAAGCAGAATTTCTGGTGCT
Hb_seq_357	TCAAGAATCTTGGGGAAGCACCTATGAGGATGAGTTTGGAGAAGAGTTCAGGGCGCCTAATGGAGGCCAACAGACCAATCATGGCGGAGACAGAGTGACCGACATAGG[A/C]GCAGCGATCGACGCGAAGAGCGTCAAGAATGTTAAGCAAGTCATCGACGTAAGCATCAAGAGTAGTATACCTTCTAAAATCAAAGTAGTCAGGATTGACACTGCCG
Hb_seq_358	GCTTATCTCCAGTCAGAACCCATACCTTGATACCTGCTTGCCGGAGAGATTCAATGGCTTCTGGTACACCATCTTGTAGCTTGTCTTCAATTCCAGTAGCCCCAAGTA[G/C]ATTTAAATCACATTCTATAAGAGCTGCTGTTTGACGCAGTTTTGTGGCTCTGTCAGTCAAAGAAGTGCTTGCATCATCAAACCTGCATTGCCACAGCTCAAGTTCT
Hb_seq_359	CCACCAACAGGTTTTCCCGCTTCCAGGGCACCTTTAATAGAAGCATCCATTAGGCCTGGACCAGCTCCCGTCCATGAAGTACAGTCCAAAAGCTTAGCAACCTCTCT[A/G]CCCAACTCCCATGCTTTCCAGTAATGTGGATGATCTGGTCCCATTCTTGAAGAACCCAGATAGACAACTCCCCTTCCAAGTCTCTCTATGAGTTCATAGCATCGTTCTATCTCTTTTCTGATCT
Hb_seq_360	TTTGCTATGCCACAAACGCAACACATGCCAAGTTGCAGCAAGCAGAAATGAGTGTTGGGAAAACAAGACAACACTCACTTCCACCTTGTCCATGCTTTGATCAATACTC[G/A]TTATTAAAACAGAGTGCACTACATCACCGTTTACAACAACCAAAGGTTAGATGCTTTTGGCTTGGAGGACTTCATCCAAGCAATAAACAAGGCTTTCATATAGAG
Hb_seq_361	GGACTTCATCCAAGCAATAAACAAGGCTTTCATATAGAGAGGTTTTCAATAAAAGAAAAGAAACCAAGGGAAAGAAGAGGGAAATGATGTATCATAATTAATTTACCC[G/A]TTGCTTATATACAAAAGACTGACTTCTGGAAATTTTTTCAATTTCCGATTCAACATTCCAAGTCTTTCTCCTTCTGAACAAAGGATGCTTCTGCCTCATTTTCGAT
Hb_seq_362	CATTCACCGTTCTAGTACCCATGAATCACCATCATCGCCGCCGCCGCAGCCGCCGCCTCCTCAGCCACAATCACCGCCACCAAATTTATTAAACCAAGCAGACCCTTAT[G/C]AAAATCAACAAAATACCACTACCCAGACACAGCCACTCCACAAAATACAAGCAAAAGAATCAACGCAGCACATCCAGTTCCGCAAAACAGCAGAGAACTTGTAAC
Hb_seq_363	AAGAAAAGTACAGAGTTGAGGCTACCATATTTCTTCTCAAATCCGTTCAGAGCAAAAGGTGAAAAAACATTCAAAATACCACAAGTTCTACCTCAGCTGGCTGCACAT[C/G]TTCCTAAAACAGAGCGGATTTGGTACCCGGTTTTCATTTCCATGCACAAGATGCCACCAAATCTCTGTTCATCCAACCAAGATAAAGTGCTCCATCTCTCTCTTCG
Hb_seq_364	CTAATTACCAAACTATCAGTTCGAAGGCATCTTAGAAATCTCTACCAATATCTTGTGAAGGGCCTGAGGCTTGGAGAAAAAAGGTGAGTGATCAGCACCTTTTAAA[C/T]GATAAACCTTTTCTGGGGGGCTTGAGTTTATCATGCTTTCCTGCAGTGTAATAGGTATGGCATTATCTTCTGGAGTTTCTATATAAAACCTTCTAACTGTTCCATATT
Hb_seq_365	AGTATGCCAGTAAGCTCTCCCTGTGAGTAGTCTTTAGCCTTATCACCAGATATGTGTTTCATCATTCCAGGGGGGCCACATACCAGGATAAGTGCGTCATCACTAGGACC[T/A]GGCAAGCCTTTCACAACCATATCTTTTGATATGTATCCTGCACCTCCTTTCCAGTTCTTTGATGGATTGTCTACAGTGTAGAATACCTTTAAATTTGGGTGGCT
Hb_seq_366	GGGGAGTAACATTTTCTAGCTGGTTATGAAAATGGGTAGTATCCCCATCGATTTTATTTTCAGGCACTTTAGTACTAACAGAATCATTGACATTGGCATCAAGAGTA[G/C]TTTTGTTATCAGGTACAACTTCATTCTCACCCATAGGAACATCACTCGGCAATGTGTCAATCTTAACTTCAGCAGATTTTTTCCCATTTTCATTTATTTTTTGATTC
Hb_seq_367	CATGTGTTCCAATGTACTCAAACACACGATCAGTGAGGAGACCTGACAGTGAAAGGCGCCGGAGATCCTTGCAGTGTTCAACAATAGCTCCAAAACCATCATCTAATGG[A/C]TGAAGGGTTATATAATCAGGGGTTCGTGGCTCAATAATACAAAGACGAAAGCGAGTCATTTTTGGACAGTTCCTGGCAATTGTTACCAAGGCATCATTAGTCATT
Hb_seq_368	GCCTTTTGAAGATGTTATTTATCCAAAAGGGGATCCTGATGCTGTTTCAATTAGTAAGAGAGATGTGGAGCTTCTTCGTCCAGGGACATTCATCAATGATACTATCGTT[G/A]ACTTCTATATAAAATTTTTAAAGAATAAAATTCAACCAAAGGACCAGCATCGGTTCCACTTCTTCAATAGTTTTTTCTTTCGGAAGCTTGCTGATCTAGACAAGG
Hb_seq_369	CCATCAGCTAAAAAAGAAGAGAATTTTCTCGAGAAACAAGCAAGCCATTCAAAGCCTGGGCTTTTAAGATCCTAGAGATCTGGGAATGCCCATGTATGATTTCTTAA[C/G]TTTTGGTTGATCCCCACAAATTCCATGTGGGTTTGCTGTTGGTTAGTAGGCTCACTCTGTTAGTCTCTTCTCCTCCGTGATTCCACTACTATCATTATCCTCTTCAA
Hb_seq_370	CTTGTTTGCAGGACTGTAATTGTGACACTGCATTTTTCAATGATGGGCAGTGCAGAAAGCAGAGGCTACCTTTGAGATATGGAAAAAGAGATGTGGGTAACTCAAACTT[A/C]GCTTTGATCAAGGTTGGCAGATCCATATCCACCACAGACAGAACCGAGCCTAGAAAGAAAAAGAGTAATCAGCTTAGCAACAGCATTATAATTGTCAGTGCTTCA
Hb_seq_371	GTTGCAGCTGTTAAGAGATTAGGAGTTGCATCTCAAGGGGAAAAAGAATTCCAAACTGAAGTGAAGGTTATTGGGAAAACACATCACAAGAACCTAGTACGCCTACT[C/A]GGTTATTGCAATGAAGGACCTCATAGGCTCTTGGTATACGAATACATGAGCAATGGGTCTCTTGCTGATGTACTATTCTGTCCTGAAAAAAGACCTTGTTTTGCAGA
Hb_seq_372	CTCCCCTGCGACCTGAACGCTCATTATCAAATCGCCGATCAAATTTCTCGTGAATTACCTAAACCCGATGTCCAAATTATCACCTCTGGTAGCCGACGCATTCCGGC[G/T]CACAGTGGTGTCCTGGCCTCCGTATCATCAGTATTGGAGAATATCATTGATAGGCCACGCAAGCATCGCAGCTCCGAGAGAATTATTCCCATCGTCGGCGTCCCTTG
Hb_seq_373	GATATACAGTTACTCTATAACAATGATGGGAAACAAGTTCATCTCAACTATATTCAATCTCATCCAATCTAAGGACCAGAAAATAGATATGTGAGAAAAATTAGATCT[C/G]AAGTCTTTTTTGATCTATGCTATTGAGTGAGTTGTGAAGGCTTATGTACATCTCACCATAATTTCAGTTCCAAATAGCTTCTTATGTAGCATATTGTTGCTTCTTT
Hb_seq_374	ATGGAAGTTCCTCTATCATATATTACTGGCTCAATTGGAGTTTCTTTTAGGGCAGAAGAGGTCACAAGTCTGTTAAATCGGATGCAATTGCAAGCTGAGCAGTCTG[T/C]ATCTGATGCTGATCAATGTAATATCAATGTATCTATACCTCCAAGCAGAAGCGATGTTCTTCACCCATGTGATGTTATGGAGGATGTTGCAATTGCTTATGGGTATAA
Hb_seq_375	ACCACTGCCATTCTTGAATACAACTCTGCTCCTTGCCCTGCTAAGTGCCTTACAAGCAAACCAATTATGCCCCCGTTACCAGCCTTCAACGACACAAATACAGTCACT[G/A]CCTTCAGCAACAGCCTTAAAAGTCCTCGGAAAGTTGAGGTCCCAACTGATATTGATGAAGACCTCTTCTTCACAGTTGGCCTAGGACTCAACAGATGCCCCAGGAA
Hb_seq_376	GAACTTCAGCTTTATCAATAATAACTAGGAATTTGCAATCCTTAACATCTAGAGCTGGGAAGGAGTATTGTGTTTCGATCTTGTTATGTTTGTGTAAACATGGAGGAG[T/C]AGAAGTGGTGGAGGGTTTAGCAAAGGATCCTGCTCTTATGAGTGCACTGTATTCAATTGTAACAGATGGCACGTCTCAGGCCAGCAGTAAAGCTAGGTCCCTGATA
Hb_seq_377	AGAACAATACGCGCCCATTCAGCATTGCACTCGGTGGCCTGGAAGGGGCAGATGAAAACCCAGAATCGGATAGGAAATTTTTGAGATTGAGAGGTCCAGCGGAGCTT[C/G]TTCTGCTTCTGAGATTCTTCCATGGAAGGTACGCAGAGTAGGAACCACTGATAACACTACTGCTGCTGCTTATGCTCCCACGCAGAAGAATATTGTTCTGGGCTAAG
Hb_seq_378	AGTGTTTTTGAGCTCAGAATAGTCACATTCAACCTAGAGATACTGAAAGTGCAATTCAATGAACAAGCCATGGCTAAGTGTTGCACCAAAAGAAAGAAAAGGATATAC[T/G]AAGAGGATCTCCTATCTCGACAAGGAAAAAGAGCTATTGAAAGAACCTTGAAACTCCAAATCAAATAAGACTCGCTTCGATTTTCAACGAAAAAGTGCAGAACTTG
Hb_seq_379	AGTATTGCATTTTTAGCATCTCTTTTTGAAGAAAGCATCTCACCGCATTTGGTAGTAGCTCCACTTTCAACATTGCGAAATTGGGAGCGCGAATTTGCAACGTGGGC[A/T]CCTCAAATGAATGTTGTTATGTATGTTGGCTCTGCACATGCTCGTGCTATTATAAGGGAATATGAATTTTATTATCCCAAGAATCACAAGAAGATCAAGAAAAAGAA
Hb_seq_380	TTGCAATTCCAGCCGGGTTGATCTGGACAATGTAGACGAGAGAGAATTTCCAAATATGCGTGACTTAGAATTTCTGGACTGCATTTTAGAAGAAGGTGAAATGCTTTAC[G/A]TCCCACCAAAATGGTGGCACTACGTCCGATCTCTGACAACGAGTTTCTCGGTTAGCTTTTGGTGGAGCGACTCAGGAAGTTGAGGCGTGTCATGATGTTAGTGTT
Hb_seq_381	TTCGGGAAATCGGTTGTTGATGTCTGAGACACGTTCCCAGGATGAGTCGG[Y]AGGGTTTGTATTCTTCCAATGGATCAACACTTCATGTATGCCCGCTCGAA
Hb_seq_382	CCAATCTGGCTGTTATCAAAAACTCCCACAGTAAGAACTGTTGCAGGATC[R]TACACCTCCCAAGTGTATTGTTCATTGTATTTTGGGCTGAGGCTGTTGAT
Hb_seq_383	ATTCAAGCAAAACGACCCCATAACTATATACATCAGATTCTTTACCCCTT[R]CTGTCATATATGCATTTTCTGTCAAAGCCAAAATAAACCATCTCACCAAG
Hb_seq_384	GGAATAGTTCCAAAAAATCCATTTTCAGCCAAGAACAGTTGTTGCAGGTT[M]GGAAGAGTAAAGCCTATGTTTGCTGGGAGACTCCCACTTAATTGATTGTA
Hb_seq_385	TGCCTTTTGTGTCCACCCTTTTACCCTGTTACCCAATCTTTCGAACTCCC[R]TTGATAATCTCGCAAGAGTCCAGTTTGGCGAATTTTTGATAAGGACTCAT
Hb_seq_386	GAATGAACACCACTTTCGAGGCTGCTGACTGGCGAAACAACGAAGGTACT[R]CTCCAAGCACCTGTTAGTAACCTCGGATTGGCCATCCGTTTGCGGGTGGT
Hb_seq_387	GAGTTTGCAGCATCAAAGCCAAGGAGGAGTGTTAAGAAGTTGACTTAGCT[R]CTGCACTTCCTATTTAGCTGCTGTAGTTTTCTTTTTTCTGTTATGTTTTT
Hb_seq_388	TATTGGGGGTTAGTGAGGAATCAAAAGGTTACAGGCTATTCGATCCTATT[R]CTAAGAGAGTTGTTGTGAGTAGAGATGTAATCTTTGAAGAAGAAAAACAA
Hb_seq_389	AATAATAGAAAAGGACACCAGAAAAGCAATCTTTAAGAAAAGGATCAAAG[Y]AATAATGGGCTGAATACTGGACAAAGTGAGAGAATGATCTTTAAGTTCAA
Hb_seq_390	CTTGCGTCTTCTTCCTCCTCATCAAGCTCATCCTCATACCCAAACTCTGC[R]TCCCCCCTATATCCCGGCTCGCTTCCATATCCAGACTCGTTCCCTTGAGC
Hb_seq_391	GTTGTCATCTTGAGAGGCCATAAATAGCTTGAGCTCTTCCTCATCTTCTG[Y]AAAATTTGCTTGCTTTTCTTTCCTCCAGCATTCTGCCTTCACATGCCCAT
Hb_seq_392	ATTCTGATGGAAATAAGAGTCGATTTTGCTGTACCATGCCCGTGGAGCCT[R]CTTCAATCCGTAAAGTGCCTTTCGCAGCTTGTAGACTTGGTCTTCTTTTC
Hb_seq_393	ATGATTTGCTCATGACGGGAACTAGTGAAATGTTGGAAAAGGAGTTGCAG[Y]AGCACTTGAGGTCGAAATTTTTGCTCAAAGACTTGGGACGTCTACACTAT
Hb_seq_394	TATAGAAAGACAAATGATGCAAGTTGACAGTCGCGTACTTGAAACTCCAA[Y]GGTAAATCTTTCTTTTTCTTGTTCCGCACCCCATCTGTGATTCTCTCTGT
Hb_seq_395	TGGAAATGAGACAAATAATAATACTCGAGATGCTTTAAGAGTGCTGGATA[S]TATCTTGAAGAACAGGCAAAGCCGGTGGCTTCCGTTAAGGCAGACATTCT
Hb_seq_396	AGAAATAAGGTTTGCACTAGGTCTTTCAGATTCTGGATTTGGGTTTTCAG[Y]GGATCTATAATGAAATTTAGTTTTCATGTGCCTGATGCTTGTGTTTTCAG
Hb_seq_397	GTTACTTTACAGGGGTGGCTTATAATCCTTGCCATTTGAGAAGCTGGATC[R]TCCTATTAAAGCTAACGTCGCCTCCTTGTCTACGTGGCATGCATGATTAG
Hb_seq_398	ATCCTGTTTCTCGTAAATTCTATATCTCACGCTATGTTCTTTTTAATGAG[Y]AGGTTTTCCTTTTTACAGCAACATCTAATGGGTGTTCTGAATCTTCTATC
Hb_seq_399	ATCAACATCATATATATAGTATTCTTGTAAAGACTTCAGATTGCGAAGAC[K]GCTTACTGTGATTCAAGAAAATAAATTAGCACAAAACTCAACATAAAAAG
Hb_seq_400	ATACTCGTGTCTTGATTCGCCGTATTCCTGGAACGAGGCGTGGCAAGCCC[R]TAGACACTGCAACTATTGTTGTTATTGAAAAGCAACAGCCACTTAGTTCC
Hb_seq_401	TATTGAAGTTGGTTGTGATAGAGTAGAGGTAGGAAAGGTGGCTTGTGTTT[R]CTGTGGAAGTTAGAGGTGTAAGTCCAATTATTGTCTTTTTCTCTCCATCA
Hb_seq_402	TTTTTCTTCTGTGGCTTCGACTCATCATCACCACTTCTTCTTAAATCACC[R]TTAATCCTTCCTCTACCACGGCCGCGTCCTCGGCCTCGACCTCTGCCTCC
Hb_seq_403	GGCCTAGTTTGTAATGCCACATCATCGTTGTTTCTGATTCTTGGCTAACT[R]CTGCAACTGATGCATCTACTTTCTGCAATGTATCTCCTAAAAGCACAAAT
