# Supplementary material for: High-Resolution Genetic Map and QTL Analysis of Growth-Related Traits of Hevea brasiliensis Cultivated Under Suboptimal Temperature and Humidity Conditions
Source: Front Plant Sci. 2018 Aug 24;9:1255. doi: 10.3389/fpls.2018.01255 (PMC6117502; doi:10.3389/fpls.2018.01255)
Supplement: TABLE S2 — Variance-covariance structures adjusted and compared based on the Akaike information criterion (AIC) (Akaike, 1974) and the Bayesian information criterion (BIC) (Schwarz, 1978). G(AB,AG), variance–covariance matrices for effects of replicates within block within age and genotype within age; R(C,R,A), variance–covariance matrices for column, row, and age for the residual effects; df, degrees of freedom; ID, identity matrix (homogeneous genetic variance without correlation); Diag, diagonal matrix (heterogeneous genetic variance without correlation); FA, factor analytic; Corh, matrix of heterogeneous variance with correlation; US, non-structured variance-covariance matrix; Ar1h, first-order autoregressive correlation matrix with heterogeneous variance; Ar1, first-order autoregressive correlation matrix without variance. [file Table_2.XLSX]

## Sheet: Phenotypic models
	Tree Height models	GAB	GAG	RC	RR	RA	df	AIC	BIC	logREML
	TH1	ID	ID	ID	ID	ID	3	144.525	160.701	-69.2623
	TH2	Diag	Diag	ID	ID	ID	5	136.107	163.067	-63.0534
	TH3	Ar1h	Ar1h	ID	ID	ID	7	144.012	181.756	-65.0059
	TH4	US	US	ID	ID	ID	7	143.867	181.611	-64.9336
	TH5	US	US	Ar1	Ar1	ID	9	143.488	192.016	-62.744
	TH6	US	US	Ar1	Ar1	Diag	10	-78.82	-24.8997	49.41
	TH7	US	US	Ar1	Ar1	US	11	-767.009	-707.697	394.505
	Stem Diameter models	GAB	GAG	RC	RR	RA	df	AIC	BIC	logREML
	SD1	ID	ID	ID	ID	ID	3	30406.4	30426.3	-15200.2
	SD2	Diag	Diag	ID	ID	ID	15	29864.1	29963.7	-14914.1
	SD3	Corh	Corh	ID	ID	ID	17	29124.2	29237	-14545.1
	SD4	FA	FA	ID	ID	ID	29	29143.6	29336	-14542.8
	SD5	Corh	Corh	Ar1	Ar1	ID	19	29121.3	29247.3	-14541.6
	SD6	Corh	Corh	Ar1	Ar1	Ar1h	26	22235.4	22407.9	-11091.7
	Number of Whorls models	GAB	GAG	RC	RR	RA	df	AIC	BIC	logREML
	NW1	ID	ID	ID	ID	ID	3	2549.82	2565.99	-1271.91
	NW2	Diag	Diag	ID	ID	ID	5	2547.36	2574.32	-1268.68
	NW3	Ar1h	Ar1h	ID	ID	ID	7	2595.82	2633.56	-1290.91
	NW4	US	US	Ar1	Ar1	ID	9	2523.04	2571.57	-1252.52
	NW5	US	US	Ar1	Ar1	Diag	10	2379.67	2433.59	-1179.84
	NW6	US	US	Ar1	Ar1	US	11	1772.5	1831.82	-875.252
	G(AB,AG): variance-covariance matrices for effects of replicates within block within age and genotype within age
	R(C,R, A): variance-covariance matrices for the column, row, and age for the residual effects
	df: degrees of freedon
	ID: identity matrix (homogeneous genetic variance without correlation)
	Diag: diagonal matrix (heterogeneous genetic variance without correlation)
	FA: factor analytic
	Corh: matrix of heterogeneous variance with correlation
	US: non-structured variance-covariance matrix
	Ar1h: first-order autoregressive correlation matrix with heterogeneous variance
	Ar1: first-order autoregressive correlation matrix without variance
