# Supplementary material for: High-Resolution Genetic Map and QTL Analysis of Growth-Related Traits of Hevea brasiliensis Cultivated Under Suboptimal Temperature and Humidity Conditions
Source: Front Plant Sci. 2018 Aug 24;9:1255. doi: 10.3389/fpls.2018.01255 (PMC6117502; doi:10.3389/fpls.2018.01255)
Supplement: TABLE S3 — Consensus map anchoring the final rubber tree map with 1,079 markers for the cross GT1 × RRIM701 into the scaffolds assembled by Tang et al. (2016). [file Table_3.XLSX]

## Sheet: Planilha1
Markers	POS (cM)	Sequence	Scaffold - Tang et al. (2016)
GROUP 1
SSH1104	0		scaffold0008
sHbUNI380	3.18	TAAATCCATATTGTTCTTTGAATGCATAGATCATCTCTATCATTATTTAT[S]ATTTTCTCTAGCTGGATTCTTGTTTCTTGCCCCCCCACCACCACCCCAAA	scaffold0581
S276_284263	4.02	Bioproject PRJEB25899	scaffold0276
S621_205033	5.74	Bioproject PRJEB25899	scaffold0621
S430_1029087	5.84	Bioproject PRJEB25899	scaffold0430
S201_537425	8.68	Bioproject PRJEB25899	scaffold0201
S191_1586327	10.5	Bioproject PRJEB25899	scaffold0191
S146_447096	12.98	Bioproject PRJEB25899	scaffold0146
S406_309189	16.68	Bioproject PRJEB25899	scaffold0406
S14_2470629	18.49	Bioproject PRJEB25899	scaffold0014
S86_1061766	20.76	Bioproject PRJEB25899	scaffold0086
S120_1633241	23.59	Bioproject PRJEB25899	scaffold0120
A2500	25.7	AY486735	scaffold0004
Hb_seq_246	26.85	AAATTAAGTCCTGTGCCTCCTCCCATTGCAGCGTGGATGGCTACGATCTTATCATCTCTCTCTGCTTCAGCAATCAAAGACTCAGCAAAGTATTGGGTGTAGGAAAGAGTATTTGATTTGGACTT[C/T]AATTGCTTCCCAGAGGTTGGGTCAAATTTCACAACACCATGCATCTTATCAGGTGCAATTTCAGCTGGAGAATAGCCTTTGCCTTTCTCAGTAATAACA	scaffold0816
Hb_seq_249	27.29	TGGAGCTGTAGTAGCTGCCTTGGACAATAATGCAAGGGATGATAACAGTGCCCTGGTTATAAGAGAGCAGGAACCAAAGCACAGAAGATCGCTTAACTTCTCTGGAACTAAGCCATCTAC[A/G]CCGATTCTTGATACTATAAACTATCCAATTCACAYGAAAAATCTTTCAATTCAGGACCTTGAGTTATTGGCTGATGAACTGCGAGAAGAGATAGTTTATACAGTTTCAAAGACCGGAGGGCACTTGAGTTCAAGTTTAGGAGTTGCAGAGA	scaffold0007
Hb_seq_248	27.39	CTTGATATTTCCATCTAGTAACCCATTCAAGGCCAAGAAATGGGAGACATGAGAGCTGAAACCTCCAATGGARCCTTCTTCAATAGTGATAAGGATCTCATGCTCTTGAACTAATTCTCTAATCAATTCTCTATCAAGAGGTTTGCAGAATATTGCATCAGCAACTGTTACTGAGATGCCTAGTTCTTGAAGGTGCTTTGCTGC[T/C]TGCAAACAGCTTTGTACTATTGTTCCATATCCCAGAAAAGCAACCCTATTACCCTTCCTTAGGATTCTTCCCTTGCCAACCTCTA	scaffold0816
S201_519790	27.84	Bioproject PRJEB25899	scaffold0201
S92_454253	29.73	Bioproject PRJEB25899	scaffold0092
S4_4308499	32.11	Bioproject PRJEB25899	scaffold0004
S295_404856	34.49	Bioproject PRJEB25899	scaffold0295
S1151_233170	35.43	Bioproject PRJEB25899	scaffold1151
S679_427146	35.53	Bioproject PRJEB25899	scaffold0679
SSH1203	38.77		scaffold0232
408d3	40.26	EHBc-45	scaffold0444
S653_613126	41.77	Bioproject PRJEB25899	scaffold0653
S5013_3511	44.67	Bioproject PRJEB25899	scaffold5013
S771_205535	48.56	Bioproject PRJEB25899	scaffold0771
S417_57181	53.03	Bioproject PRJEB25899	scaffold0417
S2645_8290	57.5	Bioproject PRJEB25899	scaffold2645
Hb_seq_61	62.24		NA
S381_1127069	62.34	Bioproject PRJEB25899	scaffold0381
sHbCIR0196	69.45		NA
S380_624733	69.55	Bioproject PRJEB25899	scaffold0380
S725_519464	76.61	Bioproject PRJEB25899	scaffold0725
S725_533593	80.22	Bioproject PRJEB25899	scaffold0725
HBE163	86.21	EC603153.1	scaffold0725
SSH1033S1	99.16		scaffold0830
sHbUNI381	104.23	AGGCACATACATAAACACACAGACAGACAGGCATAGATATTGACACAAAT[S]AAGCAGACATAGATAGAGACAAGAATAAAGACAAACAAATACAAACATAG	scaffold0098
S622_664390	116.36	Bioproject PRJEB25899	scaffold0622
S1843_44962	128.05	Bioproject PRJEB25899	scaffold1843
Hb_seq_152	134.51		NA
Hb_seq_121	135.46		NA
S1843_37469	139.84	Bioproject PRJEB25899	scaffold1843
HBE189	150.03	EC601635.1	scaffold0195
S776_474696	160.05	Bioproject PRJEB25899	scaffold0776
Hb_seq_139	160.15		NA
S195_1072767	167.88	Bioproject PRJEB25899	scaffold0195
S1762_63501	168.03	Bioproject PRJEB25899	scaffold1762
S1762_43695	174.35	Bioproject PRJEB25899	scaffold1762
HBE207	182.29	EC600469.1	scaffold0142
Hb_seq_376	183.08	GAACTTCAGCTTTATCAATAATAACTAGGAATTTGCAATCCTTAACATCTAGAGCTGGGAAGGAGTATTGTGTTTCGATCTTGTTATGTTTGTGTAAACATGGAGGAG[T/C]AGAAGTGGTGGAGGGTTTAGCAAAGGATCCTGCTCTTATGAGTGCACTGTATTCAATTGTAACAGATGGCACGTCTCAGGCCAGCAGTAAAGCTAGGTCCCTGATA	scaffold0121
Hb_seq_257	183.18	TATATAGAATTGGTAAACGCATATCGGGCCACCCCAACTGTGCAAGAACAGATGAATCCTGTGTTTCAACCATTGAATGTATTATAGATTGTGGATGAATTACTATCTCAATATTATCATACTCAGCTCCAAACAAATAATGGGCTTCAATGACTTCTAAACCCTTATTGAAAAGGGTAGC[G/A]GAGTCCACTGTAATCTTTTTCCCCATATTCCAGTTAGGATGCTTTAAAGCATCAGCTACTTTAACTTCTTTCAATTTATCAACAGGCCAATCCCTGAA	scaffold0121
S121_197884	185.53	Bioproject PRJEB25899	scaffold0121
S657_90162	195.95	Bioproject PRJEB25899	scaffold0657
A105	208.05	AY486890	scaffold0169
sHbCIR0014	213.93	AGCCTTCTGTTTCTCTTTCTCAATGCCAAACTTTGGCTTCCACTTTGTCT[S]CCTGAGTGACTCTGCAACCTTTTCATTGTCTGCAATCAAGATATTTCCAA	scaffold0169
TA2550	214.03	AY486756	scaffold0169
S426_159045	219.37	Bioproject PRJEB25899	scaffold0426
a2746	223.25	AY486848	scaffold0230
sHbCIR0256	224.23		NA
sHbCIR0253	224.33		NA
sHbCIR0240	224.43		NA
T319	226.46	AY486799	scaffold0047
T9	226.79	AF383944	scaffold0047
Hb_seq_142	229.55		NA
S650_650250	232.43	Bioproject PRJEB25899	scaffold0650
GROUP 2
HB105	0	JQ655648	scaffold1044
A2348	8.61	AY486665	scaffold0029
Hb_seq_65	15.1		NA
S878_56995	15.2	Bioproject PRJEB25899	scaffold0878
Hb_seq_09	23.23		NA
S13_241807	29.85	Bioproject PRJEB25899	scaffold0013
Hb_seq_112	29.95		NA
sHbUNI514	34.42	TAAAACACAGTTTAATATTCAAACGAAAACATAGTCTCAACACTCAGGAT[S]AGAACATAAAAAAAGCTCACAATAGATATATATTCTTGAGCATATCATTA	scaffold1222
SSH1069	37.77		scaffold0638
HB42	42.93	JQ655600	scaffold0239
S239_605011	48.35	Bioproject PRJEB25899	scaffold0239
S239_722014	52.44	Bioproject PRJEB25899	scaffold0239
A2419	52.54	AY486702	scaffold0239
119B1	59.62	JZ543344	scaffold0239
a460	67.52	AY486598	scaffold0388
S160_1495616	71.52	Bioproject PRJEB25899	scaffold0160
HBE212	74.22	CB377081.1	scaffold0160
A2534	75.83	AY486751	scaffold0299
S1490_27204	79.16	Bioproject PRJEB25899	scaffold1490
S800_59355	79.26	Bioproject PRJEB25899	scaffold0800
Hb_seq_38_1	85.02		NA
S1069_22799	85.12	Bioproject PRJEB25899	scaffold1069
S1490_20056	90.28	Bioproject PRJEB25899	scaffold1490
sHbCIR0007	95.41	AACATTAACAGCATTGACAGAGCCCAAATAACTATAGCTTTTGTATGCAG[Y]TGATCCACCTGCGGTGTTGGAGATACCCCTGAAGACGATAATGTTTTCCA	scaffold4699
S402_453483	102.11	Bioproject PRJEB25899	scaffold0402
S1460_27644	102.21	Bioproject PRJEB25899	scaffold1460
S402_453511	107.76	Bioproject PRJEB25899	scaffold0402
S242_1134949	115.34	Bioproject PRJEB25899	scaffold0242
A2510	120.96	AY486742	scaffold0526
S526_313338	124.07	Bioproject PRJEB25899	scaffold0526
T2140	128.1	AY486611	scaffold0686
S573_26661	135.99	Bioproject PRJEB25899	scaffold0573
Hb_seq_75	140.5		NA
S119_244107	149.18	Bioproject PRJEB25899	scaffold0119
Hb_seq_157	157.83		NA
S40_2270270	157.93	Bioproject PRJEB25899	scaffold0040
S792_22720	167.01	Bioproject PRJEB25899	scaffold0792
HBE126	171.12	EC605124.1	scaffold0673
409B10	175.72	EHBc-57	scaffold0716
SSH1077S1	176.41		scaffold0673
S93_2214150	177.11	Bioproject PRJEB25899	scaffold0093
SSH1525	177.21		NA
S1259_76083	178.03	Bioproject PRJEB25899	scaffold1259
S70_830651	180.19	Bioproject PRJEB25899	scaffold0070
S404_954702	184.5	Bioproject PRJEB25899	scaffold0404
S537_501471	184.6	Bioproject PRJEB25899	scaffold0537
t2094	188.17	AY486909	scaffold1564
TAs2733	188.27		NA
t283	190.34	AY486798	scaffold0803
A2326	191.82	AY486674	scaffold1354
S3329_10491	199.2	Bioproject PRJEB25899	scaffold3329
S484_173170	199.3	Bioproject PRJEB25899	scaffold0484
GROUP 3
Hb_seq_25	0		NA
Hb_seq_118	4.1		NA
201C4	8.19	EHBla-6	scaffold0673
S681_208069	11.26	Bioproject PRJEB25899	scaffold0681
SSH1186	25.22		scaffold0249
S1281_13512	27.85	Bioproject PRJEB25899	scaffold1281
TAs2264	33.97	AY486644	scaffold0160
S979_27077	41.74	Bioproject PRJEB25899	scaffold0979
S174_191485	45.28	Bioproject PRJEB25899	scaffold0174
S2349_26906	45.38	Bioproject PRJEB25899	scaffold2349
S1215_179201	49.18	Bioproject PRJEB25899	scaffold1215
S356_346018	52.27	Bioproject PRJEB25899	scaffold0356
S28_2306108	57.44	Bioproject PRJEB25899	scaffold0028
S123_2095070	57.54	Bioproject PRJEB25899	scaffold0123
TAs2697	59.67	AY486893	scaffold0670
S28_1709126	65.23	Bioproject PRJEB25899	scaffold0028
S573_360524	65.34	Bioproject PRJEB25899	scaffold0573
S83_2290186	70.29	Bioproject PRJEB25899	scaffold0083
S42_860302	72.53	Bioproject PRJEB25899	scaffold0042
A2329	73.08	AY486670	scaffold0438
A2485	73.77	FN552729	scaffold0166
S258_337666	73.87	Bioproject PRJEB25899	scaffold0258
A312	74.33	AY486892	scaffold0995
S21_147911	74.79	Bioproject PRJEB25899	scaffold0021
S162_687306	76.14	Bioproject PRJEB25899	scaffold0162
S23_2755440	78.39	Bioproject PRJEB25899	scaffold0023
S438_434070	78.49	Bioproject PRJEB25899	scaffold0438
S173_1594226	80.59	Bioproject PRJEB25899	scaffold0173
SSH1166	84.8		scaffold0435
Hb_seq_283	86.19	TCCTTTCAAGGGCCGGCCTTAATGTTCCAGCAACTCTGAGAACAACGGCTTCCATTTCTACCAAATTCACTAAAGAAAATTCTTTTCTTTTGAAAAAAATTAAGCAATAGCTTATACT[G/A]CATCTTCTACTCCAAAATGGGAAGGTCTCCTTGCTGTGAAAAAGCTCATACAAATAAAGGTGCATGGACCAAAGAAGAAGATGATCGCCTTATTGC	scaffold1449
S874_424279	88.62	Bioproject PRJEB25899	scaffold0874
S1371_74342	91.28	Bioproject PRJEB25899	scaffold1371
S1053_74855	91.89	Bioproject PRJEB25899	scaffold1053
S1262_34696	100.03	Bioproject PRJEB25899	scaffold1262
SSH1442S1	101.99		NA
S756_526828	102.23	Bioproject PRJEB25899	scaffold0756
a403	105.78	AY486594	scaffold0756
S235_89805	108.66	Bioproject PRJEB25899	scaffold0235
SSH1461	111.06		NA
S235_172251	114.51	Bioproject PRJEB25899	scaffold0235
S1_4102871	120.87	Bioproject PRJEB25899	scaffold0001
a156	121.85	AY486875	scaffold1206
S1769_54316	125.94	Bioproject PRJEB25899	scaffold1769
S977_117693	128.32	Bioproject PRJEB25899	scaffold0977
S6_4382289	136.13	Bioproject PRJEB25899	scaffold0006
sHbUNI385	137.83	GGAATATGCCCCACCAAAAGTTGTGAAGTTACATGAAAGATTGTGAGCGA[Y]GAAAGGCTGCCTAGAGTAGCTGGGATTTCTTCGCTGATATCGTTCATGCC	scaffold4870
sHbCIR0257	139.53		NA
sHbCIR0064	139.63	TCATCATCAACAATCATCATTTTTGTATGAACATAAATCATGAAGCGCCG[K]GCCTCCTGAGCTCTCATGTAATCTGAATCAGACTCTGGTCTTTCCGAAGG	scaffold0012
S12_1584651	141.33	Bioproject PRJEB25899	scaffold0012
S6_4426988	141.49	Bioproject PRJEB25899	scaffold0006
TAs2558	148.48	AY486760	scaffold0583
S1286_33112	154.19	Bioproject PRJEB25899	scaffold1286
S583_54479	159.08	Bioproject PRJEB25899	scaffold0583
S453_168505	159.73	Bioproject PRJEB25899	scaffold0453
S453_219135	164.12	Bioproject PRJEB25899	scaffold0453
S1040_302025	174.65	Bioproject PRJEB25899	scaffold1040
HB61	184.91	JQ655615	scaffold1051
GROUP 4
S683_449516	0	Bioproject PRJEB25899	scaffold0683
S683_343837	3.56	Bioproject PRJEB25899	scaffold0683
sHbCIR0086	6.04	ACCATGAATGAGACACCTCGAGCATGCATGAATGGATTCAGGGAATCCAC[R]GCTTCAATCAAACTCTCATTAATGATTTCAGAGTATGAATGTCCCTTCTT	scaffold0683
SSH1076	6.73		scaffold1182
S489_186789	9.42	Bioproject PRJEB25899	scaffold0489
S279_1320065	19.89	Bioproject PRJEB25899	scaffold0279
S117_1911221	27.3	Bioproject PRJEB25899	scaffold0117
S672_642261	29.66	Bioproject PRJEB25899	scaffold0672
S92_1186517	29.76	Bioproject PRJEB25899	scaffold0092
S94_2024145	34.77	Bioproject PRJEB25899	scaffold0094
S383_259277	38.29	Bioproject PRJEB25899	scaffold0383
S150_237664	40.99	Bioproject PRJEB25899	scaffold0150
S59_1270748	43.28	Bioproject PRJEB25899	scaffold0059
S100_2082157	43.41	Bioproject PRJEB25899	scaffold0100
S626_252820	46.64	Bioproject PRJEB25899	scaffold0626
S669_491699	49.91	Bioproject PRJEB25899	scaffold0669
S398_55462	53.63	Bioproject PRJEB25899	scaffold0398
S429_673813	54.88	Bioproject PRJEB25899	scaffold0429
S411_218081	55.28	Bioproject PRJEB25899	scaffold0411
a135	55.38	AY486870	scaffold0613
S8_324734	56.02	Bioproject PRJEB25899	scaffold0008
A2416	56.12	AY486682	scaffold0203
S184_25558	57.04	Bioproject PRJEB25899	scaffold0184
S160_724591	60.39	Bioproject PRJEB25899	scaffold0160
S212_526605	62	Bioproject PRJEB25899	scaffold0212
S571_527970	62.1	Bioproject PRJEB25899	scaffold0571
S337_792637	67.25	Bioproject PRJEB25899	scaffold0337
S264_520544	72.41	Bioproject PRJEB25899	scaffold0264
S122_325365	75.33	Bioproject PRJEB25899	scaffold0122
A2402	83.41	AY486864	scaffold0786
S85_590516	89.51	Bioproject PRJEB25899	scaffold0085
S762_450294	96.98	Bioproject PRJEB25899	scaffold0762
sHbCIR0202	103.44		NA
S104_2277357	109.89	Bioproject PRJEB25899	scaffold0104
Hb_seq_106	112.56		NA
a2365	125.46	AY486666	scaffold0733
S1073_263117	138.15	Bioproject PRJEB25899	scaffold1073
S198_1391587	138.25	Bioproject PRJEB25899	scaffold0198
S198_1390252	145.51	Bioproject PRJEB25899	scaffold0198
Hb_seq_252	151.96	TGTGTTCTACAAGAAGTGGCATCTCTGAATTCTATGGGTCCTGTCTTGGTACATGTAATAACAGAAGAAAATCGAGAACTAGAAGATAAGCGAAAGAGTGAGGCATTGGGGAACCTGCAGGAAGGTTCATTTAC[G/A]TCTAATTCTTCTCTCTGTAATATTCATACTCGGACATATAGTGATTGCTTCGTTGAGACTTTGGTCATGGAGGCAGAGAAGGACAAAGAAATTGTGATTGTTCATGCAG	scaffold0795
t93	153.67	AY486793	scaffold0140
S140_975263	157.2	Bioproject PRJEB25899	scaffold0140
Hb_seq_320	157.37	AATGATACAAGCGTCTTTGCCACCCAATTCCATCTGAAGAGGGATCATGCCTGCCTTCTTTGAGATTGCTATTCCAGTGTCTCCACCTGTAAAGCTTATACAGTTGACCCC[T/A]GGATGCATTGTGAGGAAGTCACCAATCTCTGAACCCTTTCCAGTAACACAACTAATAAGGCCCTTGGGAAAACCAGCCAAGTGAAAGCAATGGATCATGTGAA	scaffold0408
S408_242632	158.93	Bioproject PRJEB25899	scaffold0408
S12_534065	163.8	Bioproject PRJEB25899	scaffold0012
GROUP 5
S419_868093	0	Bioproject PRJEB25899	scaffold0419
S29_1032577	0.1	Bioproject PRJEB25899	scaffold0029
S29_1147598	3.27	Bioproject PRJEB25899	scaffold0029
S29_1282387	6.74	Bioproject PRJEB25899	scaffold0029
Hb_seq_56_2	10.2		NA
HBE182	13.39	EC602200.1	scaffold0419
Hb_seq_234	13.84	TGTGAAAGGCTATAGTCCCCAACTGCAAACACAATTAAGTAACATGGCAAGTGGCAACAACAAAGAATGAAAGAGATTGAAAATTAACAATTAGGAAGTACACAACATACACTAAATAATTGGGTGGGGATACGTTTTGC[C/T]CATAGGTGGATAGGAGATGCAATCACATGACTAGAAGGGTAGAGAGAGAAGTAGAGGGAGAGGGGAGAAGTTAGGAAGAAGGAGAGGCAAAGCATGATTAGCAATGCTTCATTCCTATCTCCATACTTCATATAACAGCAAATTTTACA	scaffold0419
Hb_seq_366	16.46	GGGGAGTAACATTTTCTAGCTGGTTATGAAAATGGGTAGTATCCCCATCGATTTTATTTTCAGGCACTTTAGTACTAACAGAATCATTGACATTGGCATCAAGAGTA[G/C]TTTTGTTATCAGGTACAACTTCATTCTCACCCATAGGAACATCACTCGGCAATGTGTCAATCTTAACTTCAGCAGATTTTTTCCCATTTTCATTTATTTTTTGATTC	scaffold0419
Hb_seq_311	22.23	CCAACAACTACCGCACCGTTATATGTGCTTGGTTCCCCTTGCATTGAGTTGTTCCGAGAATCATCATATGTTTCATTCAGGAAGGGCCCACCCACAAGTGCTCCAACCGC[T/G]ACGTTGGGATTGGGTTTCTCTGAATCAAGCCATTTCCAGCCATCCTTGCAGCCGGTTGTTGCATCAGCTGGGATTGAAGCTCCCCTATGGTGCACATACTGTGG	scaffold0563
sHbCIR0095	37.04	TTCAAGAAATGCCGGAAGGCCAAGTGTGAGTATAGGAGCAAGTTGAAATA[R]TACCCATTTAGCTATCAGAGTGGGTCCGTCAGTCCCGATCTTAGTATCCA	scaffold4311
Hb_seq_216	41.61		NA
S330_506636	52.95	Bioproject PRJEB25899	scaffold0330
S79_2430689	59.15	Bioproject PRJEB25899	scaffold0079
S50_1791437	65.22	Bioproject PRJEB25899	scaffold0050
Hb_seq_151	65.32		NA
S201_1467228	77.3	Bioproject PRJEB25899	scaffold0201
S269_988887	82.42	Bioproject PRJEB25899	scaffold0269
S351_738514	91.07	Bioproject PRJEB25899	scaffold0351
S242_797145	91.17	Bioproject PRJEB25899	scaffold0242
S231_61434	95.03	Bioproject PRJEB25899	scaffold0231
S466_894724	97.5	Bioproject PRJEB25899	scaffold0466
S65_1939595	98.75	Bioproject PRJEB25899	scaffold0065
S1049_156746	99.54	Bioproject PRJEB25899	scaffold1049
S178_803701	103.5	Bioproject PRJEB25899	scaffold0178
S668_191378	106.33	Bioproject PRJEB25899	scaffold0668
S4_381409	106.43	Bioproject PRJEB25899	scaffold0004
HB190B	108.16		NA
A2745	108.26	AY486847	scaffold0218
HB190A	108.36		NA
a390	108.79	AY486592	scaffold0127
S4_211308	109.23	Bioproject PRJEB25899	scaffold0004
S196_1691919	111.49	Bioproject PRJEB25899	scaffold0196
S185_329710	115.52	Bioproject PRJEB25899	scaffold0185
S2464_27412	119.86	Bioproject PRJEB25899	scaffold2464
S619_728269	121.58	Bioproject PRJEB25899	scaffold0619
S5_3969089	124.72	Bioproject PRJEB25899	scaffold0005
S72_1414748	127.3	Bioproject PRJEB25899	scaffold0072
S335_403321	127.4	Bioproject PRJEB25899	scaffold0335
S62_1809437	128.56	Bioproject PRJEB25899	scaffold0062
Hb_seq_36	130.49		NA
S72_1414506	131.91	Bioproject PRJEB25899	scaffold0072
Hb_seq_374	132.83	ATGGAAGTTCCTCTATCATATATTACTGGCTCAATTGGAGTTTCTTTTAGGGCAGAAGAGGTCACAAGTCTGTTAAATCGGATGCAATTGCAAGCTGAGCAGTCTG[T/C]ATCTGATGCTGATCAATGTAATATCAATGTATCTATACCTCCAAGCAGAAGCGATGTTCTTCACCCATGTGATGTTATGGAGGATGTTGCAATTGCTTATGGGTATAA	scaffold0130
S314_716698	132.93	Bioproject PRJEB25899	scaffold0314
S96_8211	135	Bioproject PRJEB25899	scaffold0096
S2666_14910	138.56	Bioproject PRJEB25899	scaffold2666
S2244_20746	138.66	Bioproject PRJEB25899	scaffold2244
S2244_23447	142.68	Bioproject PRJEB25899	scaffold2244
S638_62788	145.9	Bioproject PRJEB25899	scaffold0638
S861_386685	148.12	Bioproject PRJEB25899	scaffold0861
S221_5101	151.45	Bioproject PRJEB25899	scaffold0221
S311_538367	151.55	Bioproject PRJEB25899	scaffold0311
S1683_21630	154.57	Bioproject PRJEB25899	scaffold1683
S638_62807	160.33	Bioproject PRJEB25899	scaffold0638
S939_297025	166.33	Bioproject PRJEB25899	scaffold0939
SSH1133S2	168.63		scaffold0377
S939_147239	170.23	Bioproject PRJEB25899	scaffold0939
S939_161963	173.19	Bioproject PRJEB25899	scaffold0939
S883_382886	181.82	Bioproject PRJEB25899	scaffold0883
S1810_39976	185.93	Bioproject PRJEB25899	scaffold1810
S1132_32303	186.03	Bioproject PRJEB25899	scaffold1132
HB117	202.6	JQ655654	scaffold0160
S400_807341	216.99	Bioproject PRJEB25899	scaffold0400
a491	220.94	AY486601	scaffold1282
S307_1293347	225.04	Bioproject PRJEB25899	scaffold0307
S197_1394257	226.16	Bioproject PRJEB25899	scaffold0197
614C7	232.96		NA
S163_434073	239.26	Bioproject PRJEB25899	scaffold0163
S839_89729	243.29	Bioproject PRJEB25899	scaffold0839
S214_433220	247.9	Bioproject PRJEB25899	scaffold0214
Hb_seq_08	248		NA
sHbUNI528	259.16	CTAGCTCCAATATTTCTTCCAAGGTATACTCCCCCCAAACACTTGGACGT[M]TGTCTTGCTCTGTTATACTTTCGCATACCTTTGCCCATCCCTTATGAAAC	scaffold0005
S194_196705	270.09	Bioproject PRJEB25899	scaffold0194
sHbCIR0205	271.27		NA
sHbCIR0204	271.97		NA
GROUP 6
Hb_seq_128	0		NA
S13_2286981	8.85	Bioproject PRJEB25899	scaffold0013
t2449	11.98	AY486684	scaffold0639
sHbUNI289	13.11	CTTGCAACTGTCATCATTAGGCTTTCTACCAGCATCATGCATGCAAAGAG[Y]AGCAGTGCAAAGTAGGCAAAGTGTTGAAAACTCTTTTGAAGGCCAACTAG	scaffold0639
Hb_seq_256	18.91	AGCTCTTCGTTTGTATCAAATCAATCTTTCTCCCCATTCTTGAAAGCACCAAGATCAAACCTCTGTGGCAG[G/A]AAACAGTTCTGTTTACGAGCATCTGCCGGCCACCCAGATGAAGAAGGGAAAATGATGATAAGGAAAGAAAAAGATGGCTGGAAAATTGATTTCTCA	scaffold0094
Hb_seq_20	25.62		NA
Hb_seq_19	35.6		NA
S1315_57434	35.71	Bioproject PRJEB25899	scaffold1315
S1315_105672	43.13	Bioproject PRJEB25899	scaffold1315
S828_107694	54.31	Bioproject PRJEB25899	scaffold0828
sHbCIR0046	57.01	TGCTTAAGGACTTGACCGTAAAAGATACCTTGACAGATGTGATTATACCT[R]CATTTGACATCAAGCTTCTTCTCCCAGTCATCTTCTCATCTGATGATGCG	scaffold0100
S100_646281	58.08	Bioproject PRJEB25899	scaffold0100
S2033_22362	58.18	Bioproject PRJEB25899	scaffold2033
S369_369820	69.81	Bioproject PRJEB25899	scaffold0369
S100_254061	72.16	Bioproject PRJEB25899	scaffold0100
S828_107744	76.55	Bioproject PRJEB25899	scaffold0828
Hb_seq_189	76.67		NA
S417_464508	81.44	Bioproject PRJEB25899	scaffold0417
S155_1084214	84.32	Bioproject PRJEB25899	scaffold0155
S5546_424	84.42	Bioproject PRJEB25899	scaffold5546
S415_738345	84.52	Bioproject PRJEB25899	scaffold0415
S209_731984	87.32	Bioproject PRJEB25899	scaffold0209
S923_225993	91.24	Bioproject PRJEB25899	scaffold0923
sHbUNI497	93.2	GGAGTGCACTTCTTGTGCCGAGGACGAGGATATCTTAATGAAGGAAGAAA[Y]GGAAAGAGAAAGGCAGGAAGAGGAAGGAAAGAGGGAAGAGGAAGAAAGGA	scaffold0005
S7_612673	93.3	Bioproject PRJEB25899	scaffold0007
S632_650650	94.98	Bioproject PRJEB25899	scaffold0632
SSH1555	95.85		NA
A2511	95.95	AY486743	scaffold0459
S701_314782	97.44	Bioproject PRJEB25899	scaffold0701
S849_424350	97.54	Bioproject PRJEB25899	scaffold0849
S640_444254	99.04	Bioproject PRJEB25899	scaffold0640
S135_312501	100.55	Bioproject PRJEB25899	scaffold0135
S543_331110	104.29	Bioproject PRJEB25899	scaffold0543
S155_1054127	105.7	Bioproject PRJEB25899	scaffold0155
S471_142849	105.8	Bioproject PRJEB25899	scaffold0471
S150_880088	106.99	Bioproject PRJEB25899	scaffold0150
S102_1737646	108.17	Bioproject PRJEB25899	scaffold0102
S28_2907648	108.27	Bioproject PRJEB25899	scaffold0028
T2446	108.76		NA
S471_142868	111.64	Bioproject PRJEB25899	scaffold0471
S15_1096989	111.75	Bioproject PRJEB25899	scaffold0015
S923_225986	114.76	Bioproject PRJEB25899	scaffold0923
S133_1654536	114.86	Bioproject PRJEB25899	scaffold0133
S171_924696	116.32	Bioproject PRJEB25899	scaffold0171
S143_1635834	117.77	Bioproject PRJEB25899	scaffold0143
S750_456608	120.21	Bioproject PRJEB25899	scaffold0750
S87_1871372	122.71	Bioproject PRJEB25899	scaffold0087
S52_1349579	126.56	Bioproject PRJEB25899	scaffold0052
Hb_seq_226	133.24		NA
Hb_seq_363	139.1	AAGAAAAGTACAGAGTTGAGGCTACCATATTTCTTCTCAAATCCGTTCAGAGCAAAAGGTGAAAAAACATTCAAAATACCACAAGTTCTACCTCAGCTGGCTGCACAT[C/G]TTCCTAAAACAGAGCGGATTTGGTACCCGGTTTTCATTTCCATGCACAAGATGCCACCAAATCTCTGTTCATCCAACCAAGATAAAGTGCTCCATCTCTCTCTTCG	scaffold1172
S36_2960049	143.2	Bioproject PRJEB25899	scaffold0036
S36_2960044	145.76	Bioproject PRJEB25899	scaffold0036
a2724	147.09	AY486836	scaffold0019
Hb_seq_227	147.19	CAATAAGTGATTTAATTGATCACTTGTAACTAATAGTTTGCTCTGGAACCTGAGTGAMCTAATTTCTTTTTCTTTTCCTTCACCAGTAATTATAAAATTTCTTAACAAGACGAAGAGATCT[T/C]ATGTTGGGATCTAATGATTCTCGCAAACAAACTAAGGGAGAGGGACTGAATAACATTGAGGATATATTTGATCTCCAAAGCTAAATACACTTCTAGTTTATTAAAAAAGGAAGCAAAAAATTGAAAATGGAAAACTAAGTAAAATTGCACAACATT	scaffold1479
A2433	151.7	AY486683	scaffold1819
SSH1614	153.45		NA
A2507	155.2	AY486739	scaffold0233
SSH1289	155.55		scaffold0274
HBE122	155.87	EC605312.1	scaffold0274
SSH1222	157.3		scaffold0274
HBE191	157.4	EC601387.1	scaffold0285
sHbCIR0129	163.63	TTGTCATCAGTCACCTCTGACACTGTCTTCCATGAAATCAACTCCAGTGT[Y]ATTTGGAGTGTGGCATTGGGTGGAACAGCGCCTTCATCAGCAGATGCTGG	scaffold2121
S253_1397606	166.51	Bioproject PRJEB25899	scaffold0253
Tas2548	172.77	AY486887	scaffold1112
S1793_45793	176.33	Bioproject PRJEB25899	scaffold1793
Hb_seq_301	178.01	CTCACTTTTGTTAAAGATATTCTCATCAATGTATTCATAGCTCACTCCCTTGAGTTTCAGAGCCCAAATGACCCTGTAAGCAAAGGGACTTGGCCAAGCTCCTAG[T/C]AGCTTGACTTGTTCCATGCTGTGGAAGTAGATGTTTGTTCTTCTTCTCTTCCCCTTGCCTACTCTTCATATGGTTTTAATAT	scaffold1440
S71_255617	185.96	Bioproject PRJEB25899	scaffold0071
SSH1426	187.34		NA
S883_222702	192.08	Bioproject PRJEB25899	scaffold0883
S943_310905	196.5	Bioproject PRJEB25899	scaffold0943
S943_310990	200.83	Bioproject PRJEB25899	scaffold0943
S94_731353	205.75	Bioproject PRJEB25899	scaffold0094
S94_731386	208.13	Bioproject PRJEB25899	scaffold0094
S94_739319	210.85	Bioproject PRJEB25899	scaffold0094
S94_867349	210.95	Bioproject PRJEB25899	scaffold0094
122e5	216.37	JZ544095	scaffold0177
t728	221.02	AY486804	scaffold0177
Hb_seq_275	222.81	GAGGAAGGCGGATTCTGGCGAGGAAGGTATAAATTTGTCACCTTGGTTTAGACTAGTTGTGGACAACTTCTTGTTGAAATGGTGGGAAAATGTCGAAAATGGGACACTCAAGGAAGCAGTTGACATGAAAAC[G/A]ATTCACAAGTTGAGTTGAGATAAATATCTATACAGTATCAAATTTGATTGTGGCATCACCTGTAGCTTTATTATTTGAATAAATTTGGTAATGTCAGTTGTAAAC	scaffold0177
S177_5090	224.16	Bioproject PRJEB25899	scaffold0177
a296	228.08	AY486575	scaffold0177
GROUP 7
A2401	0	AY486880	scaffold0241
A2758	5.22	AY486814	scaffold1325
S666_162717	5.56	Bioproject PRJEB25899	scaffold0666
TAs2743	5.66	AY486900	scaffold1325
a218	8.74	FN552726	scaffold0598
Hb_seq_176	10.29		NA
TAs2465	12.07	AY486688	scaffold0076
S43_2100843	21.11	Bioproject PRJEB25899	scaffold0043
S337_20558	25.23	Bioproject PRJEB25899	scaffold0337
S112_505732	25.33	Bioproject PRJEB25899	scaffold0112
A2440	39.44	AY486707	scaffold0749
A2429	43.05	AY486715	scaffold0570
S316_71194	48.78	Bioproject PRJEB25899	scaffold0316
S316_43676	51.76	Bioproject PRJEB25899	scaffold0316
S534_72728	51.94	Bioproject PRJEB25899	scaffold0534
S534_431738	55.33	Bioproject PRJEB25899	scaffold0534
S355_234015	55.43	Bioproject PRJEB25899	scaffold0355
Hb_seq_194	57.04		NA
S113_722344	58.46	Bioproject PRJEB25899	scaffold0113
S129_1359633	58.56	Bioproject PRJEB25899	scaffold0129
S191_1267261	62.35	Bioproject PRJEB25899	scaffold0191
S96_2299167	64.01	Bioproject PRJEB25899	scaffold0096
S36_2655632	65.65	Bioproject PRJEB25899	scaffold0036
S1_2703758	67.4	Bioproject PRJEB25899	scaffold0001
S295_551458	67.9	Bioproject PRJEB25899	scaffold0295
S684_345996	68.4	Bioproject PRJEB25899	scaffold0684
S706_286939	72.11	Bioproject PRJEB25899	scaffold0706
S170_1635962	73.59	Bioproject PRJEB25899	scaffold0170
S232_911232	74.5	Bioproject PRJEB25899	scaffold0232
S1_3102598	74.93	Bioproject PRJEB25899	scaffold0001
S1249_124124	75.97	Bioproject PRJEB25899	scaffold1249
S367_570935	76.82	Bioproject PRJEB25899	scaffold0367
S337_857110	77.65	Bioproject PRJEB25899	scaffold0337
S815_481797	79.71	Bioproject PRJEB25899	scaffold0815
SSH1165	80.59		scaffold0335
HBE045	83.91	EC608073.1	scaffold0067
SSH1385	89.15		NA
S1864_9049	92.07	Bioproject PRJEB25899	scaffold1864
A2686	98.73	AY486808	scaffold0872
sHbCIR0236	101.54		NA
HBE033	101.66	EC608405.1	scaffold0887
sHbCIR0235	107.91		NA
sHbCIR0237	108.01		NA
S307_42989	109.43	Bioproject PRJEB25899	scaffold0307
GROUP 8
S703_484226	0	Bioproject PRJEB25899	scaffold0703
S703_584104	2.15	Bioproject PRJEB25899	scaffold0703
sHbCIR0217	3.19		NA
sHbCIR0028	6.08	CTCAAGAGGGGTGGCAATGGCAGGTTTTTAAAGACAGCTGCATACGGGCA[Y]TTTGGCAGGGATGACGCTGATTTCACTTGGGAGGTGGTAAAGTCCCTCAA	scaffold0703
S625_531718	7.03	Bioproject PRJEB25899	scaffold0625
S625_474510	10.12	Bioproject PRJEB25899	scaffold0625
S305_112475	15.83	Bioproject PRJEB25899	scaffold0305
Hb_seq_255	19.67	TTCCTGGTGGCAGCTGAACACCAACACCGTTACCTCTTGGATATCGGAAGCAGCTAGGACGATCATCTATGGCGGCAGCGGTGGCAACCATGTGAAAAAGTTCTGCCTCATCAGAAGGAGCCATCACAACCATGTTAGGGAGACATGCCATAAAAGTGACATCAAAAGCTCCACAATGTGTGGGACCATCTGCTCCAACCAG[C/T]CCAGCTCTGTCCATTGCAAATCTTACTGGCAGCTTCTGCAAATCCACATCATGGACTACCTGGTCATAAGCC	scaffold0582
S305_223420	19.77	Bioproject PRJEB25899	scaffold0305
122H11	23.44	JZ544104	scaffold0949
A2442	25.91	AY486708	scaffold0618
S548_264438	33.51	Bioproject PRJEB25899	scaffold0548
S1_925445037	37.55
S630_686803	42.49	Bioproject PRJEB25899	scaffold0630
S630_696730	43.62	Bioproject PRJEB25899	scaffold0630
S630_696746	43.72	Bioproject PRJEB25899	scaffold0630
S630_686776	46.46	Bioproject PRJEB25899	scaffold0630
S981_40041	55.14	Bioproject PRJEB25899	scaffold0981
S1055_127755	55.29	Bioproject PRJEB25899	scaffold1055
A66	60.41	AF383941	scaffold0981
Hb_seq_360	66.45	TTTGCTATGCCACAAACGCAACACATGCCAAGTTGCAGCAAGCAGAAATGAGTGTTGGGAAAACAAGACAACACTCACTTCCACCTTGTCCATGCTTTGATCAATACTC[G/A]TTATTAAAACAGAGTGCACTACATCACCGTTTACAACAACCAAAGGTTAGATGCTTTTGGCTTGGAGGACTTCATCCAAGCAATAAACAAGGCTTTCATATAGAG	scaffold1234
S313_997011	68.31	Bioproject PRJEB25899	scaffold0313
S434_799971	71.1	Bioproject PRJEB25899	scaffold0434
S755_488326	71.2	Bioproject PRJEB25899	scaffold0755
Hb_seq_352	74.79	ATGATGATAAATGTGACAATGTTGTTCTTAGTCAGAAAAAGAAGATAGGCTCCTCAGATAATAAATTATCATCTTCCAAGCAAAAAGCAACAAAAGTTGCTTCTTCGTC[A/G]TCCGAGAAGAAAAATAAGAAGAACAAGAAACAAATTAAAAATGCAAAATATTCGAAGTCAACAAAAATGCAACCTAGCTCCACTGATGGGCAGAAAAAATGGACT	scaffold0434
t686	78.41	AY486803	scaffold0457
S1455_52462	78.51	Bioproject PRJEB25899	scaffold1455
t73	81.62	AY486792	scaffold0616
T2542	100.07	AY486754	scaffold0378
S1646_14907	103.38	Bioproject PRJEB25899	scaffold1646
A2306	109.66	AY486662	scaffold2045
S2045_41682	114.2	Bioproject PRJEB25899	scaffold2045
SSH1458	124.12		NA
HBE101	129.43	EC606085.1	scaffold1292
S920_402344	136.13	Bioproject PRJEB25899	scaffold0920
M692	137.53		NA
311e3	137.88	EHBc-23	scaffold2380
S95_349315	139.29	Bioproject PRJEB25899	scaffold0095
S1334_52758	140.33	Bioproject PRJEB25899	scaffold1334
Hb_seq_237	140.43	AAGCAACAGTAACATTTTAACAAACAGAAAATTTTCTAATTGCAATACACATTTTCCATGCTAATATTCAAATTTTCACTCACA[C/A]CCACTTGTCCATTAAATTCCTGCCAATCACCTAATAATTGAGAAGTAAAATGGATTTTCAATTTCTTAAGTTTGATGTCCCAATTCTCAACTTAATATAAAAAATATTCAATTGATGGGGATAGATTATAGAAT	scaffold0162
S1001_272601	140.98	Bioproject PRJEB25899	scaffold1001
Hb_seq_13	147.24		NA
S124_1746561	153.13	Bioproject PRJEB25899	scaffold0124
S204_1508838	156.24	Bioproject PRJEB25899	scaffold0204
S131_1767640	158.19	Bioproject PRJEB25899	scaffold0131
S163_69798	161.53	Bioproject PRJEB25899	scaffold0163
SSH1623	162.63		NA
S18_680378	165.91	Bioproject PRJEB25899	scaffold0018
S258_939443	173.63	Bioproject PRJEB25899	scaffold0258
Hb_seq_278	177.06	GAAAATTCTGGAATTCTGGCTGTGAAGCATCAACTTCAGTTCCATCATTGAACAAAACGCAAAACAATCCAACAAGAAAAATGGCTGG[C/T]ATCTCCATATTCCCTCTTGAGGAAAGACTATGAAAAGCAAAAGTAAGCTTGTGTGGAGATCAATATAAGCAATTACAAAGAAGTGTGTTCTGTCTGATTTGGGAACCAGTATTAATGGATTTGTGA	scaffold0578
S979_27061	177.16	Bioproject PRJEB25899	scaffold0979
S421_68114	183.61	Bioproject PRJEB25899	scaffold0421
S435_58513	187.71	Bioproject PRJEB25899	scaffold0435
S302_396031	196.9	Bioproject PRJEB25899	scaffold0302
S1457_8666	197	Bioproject PRJEB25899	scaffold1457
t595	197.1	AY486801	scaffold0302
S895_115071	208.6	Bioproject PRJEB25899	scaffold0895
HBE140	225.93		NA
S1375_84984	229.67	Bioproject PRJEB25899	scaffold1375
GROUP 9
SSH1106	0		scaffold1498
Hb_seq_288	1.53	CAGGAATGAACCTGTCAGATGAACATCAGCCGCAGGGGTCACTGTCAAGCCCAGAGCTGTTACTTGCACAAATTAGAACAGCTTGCAGAAAGTA[T/C]GGGGTTGTTGTTTCTGGCCAGAACTCATTGGTTTCTAAAGCTTCCCATCATTTCGAGAAGATGAGGAAAAATGTGTTGGGTGAGAATGTAGTAGATTCGTTCACATATCAGAGAATGGGA	scaffold1498
S458_777708	4.85	Bioproject PRJEB25899	scaffold0458
S463_385724	12.2	Bioproject PRJEB25899	scaffold0463
S838_460997	12.3	Bioproject PRJEB25899	scaffold0838
S31_1415398	16.21	Bioproject PRJEB25899	scaffold0031
S838_460992	20.11	Bioproject PRJEB25899	scaffold0838
TAs2178	22.71	AY486628	scaffold0838
S95_1957538	26.87	Bioproject PRJEB25899	scaffold0095
A2432	26.97	AY486717	scaffold0617
SSH1205	32.43		NA
S588_519386	32.55	Bioproject PRJEB25899	scaffold0588
S1330_109948	44.1	Bioproject PRJEB25899	scaffold1330
S484_841240	51	Bioproject PRJEB25899	scaffold0484
S277_129479	58.76	Bioproject PRJEB25899	scaffold0277
S484_874453	64.93	Bioproject PRJEB25899	scaffold0484
HBE149	76.43	EC604191.1	scaffold0277
309D5	90.73	EHBc-20	scaffold0582
S1654_37888	99.12	Bioproject PRJEB25899	scaffold1654
HB197	101.43	JQ655707	scaffold0833
A2689	104.18	AY486822	scaffold0070
S471_903791	110.01	Bioproject PRJEB25899	scaffold0471
S444_508158	110.11	Bioproject PRJEB25899	scaffold0444
S471_903801	115.46	Bioproject PRJEB25899	scaffold0471
S471_787642	119.81	Bioproject PRJEB25899	scaffold0471
S494_150674	122.39	Bioproject PRJEB25899	scaffold0494
Hb_seq_15	129.11		NA
S592_186809	132.89	Bioproject PRJEB25899	scaffold0592
Hb_seq_236	134.11	TAAATGAAGGAAGCAACGAAAGCAACAATAGCAGCAATTTCGGAGAGAGCAACGACATGTAGAGGGGTAGATGTGCGAATCTTCTCACGCCAGCGGCTGAGCAGAAAATAAACAACATAAAAGAAAACGGTAAAGCAGAGAGCATTGATTAGGTACAGAGGGAGAGG[T/C]AATGCATCAGAGGGCTTCTGGGCACTCTCATCCTCCACCGATTTAAGTTTCACAGAGTGGATGGTTTTTCCAGAGGTAGGTCGCCGGCGCACATCCATTTTGGAGCGACTGGTGGAGGATGAGAAGAG	scaffold0592
sHbCIR0214	135.33		NA
sHbCIR0213	135.43		NA
S217_609183	136.07	Bioproject PRJEB25899	scaffold0217
SSH1395	145.2		NA
SSH1170	148.02		scaffold0724
A2695	152.54	AY486823	scaffold0253
S1_54626565	160.82
708H12b	169.54	JZ541265	scaffold1649
Hb_seq_272	172.86	GAACTTCCTACCAGAAGGTCCCATTAVAGTTGGTGTAACATCTGGTGCCTCTACTCCTGACAAGGTTGTKGAAGATGTCCTTGTCAAGGTGTTCGACATCAAACG[C/T]GAAGAAACSTKAAGTAGCATAAGTGCAGCTTGTGGTGCCTCTT	scaffold0309
S110_1347044	176.19	Bioproject PRJEB25899	scaffold0110
S110_1291818	178.73	Bioproject PRJEB25899	scaffold0110
S347_202240	183.28	Bioproject PRJEB25899	scaffold0347
S622_436393	185.15	Bioproject PRJEB25899	scaffold0622
S347_202232	185.6	Bioproject PRJEB25899	scaffold0347
S1227_20278	187.03	Bioproject PRJEB25899	scaffold1227
S309_913135	187.13	Bioproject PRJEB25899	scaffold0309
a104	196.26	AY486863	scaffold0309
GROUP 10
S2403_26611	0	Bioproject PRJEB25899	scaffold2403
HB195	2.86	JQ655706	scaffold0377
S43_3041584	11.1	Bioproject PRJEB25899	scaffold0043
SSH1018	13.18		scaffold2326
Hb_seq_111	20.36		NA
TAs2172	23.95	AY486619	scaffold1213
Hb_seq_285	24.44	AACCATAAAAAAACAAATAAGCAAACATTATAATAAATTCCATTCTAGATCAAAACAAGAAACACCCACTTCTTGGAAAAAAAGAAACACCCACTTCGCCATAATCCACTCCCACC[G/T]CCAACACGGCCTGATTCATCATCATCATCATTATCGTCATCATCATGCCCCTGGAGCTGCGTCCTTCACCTTGCTCTGCAGGTACCCACCATACTCTC	scaffold2159
sHbUNI437	25.87	GATTCGCTGAAGAAAGCTGCGGCGGCGCGTGAGGTTGTGGATATTAGTTT[M]GGTGTGGGAGACCTGATTCAGAACATGACTTGCAGGATGGTTTTTGGGGA	scaffold0671
SSH1044	28.58		scaffold0655
S86_1074653	32.48	Bioproject PRJEB25899	scaffold0086
a2676	36.41	AY486818	scaffold1232
S365_833449	39.16	Bioproject PRJEB25899	scaffold0365
Hb_seq_191	40.98		NA
S57_714862	41.62	Bioproject PRJEB25899	scaffold0057
SSH1557	41.72		NA
S446_703114	43.96	Bioproject PRJEB25899	scaffold0446
S36_1042290	47.4	Bioproject PRJEB25899	scaffold0036
A2425	47.84	AY486706	scaffold0291
T2096	48.92	AY486910	scaffold0153
HB173	49.02	JQ655692	scaffold0377
HB135	49.12	JQ655664	scaffold0198
416G10	49.45	EHBc-50	scaffold0880
Hb_seq_310	51.3	TAGATCCATGGAGAAGCATTTTAGGCTCATTTCAGTGGCTCCCCTGTTTCTGTTCCTCTGTCTCCCATTTGCTTTTGCTGGGCATGACTATGGCCAAGCTCTTAG[C/T]AAGAGCATTCTCTTCTTTGAAGCTCAAAGATCTGGTTTCCTTCCCCATAATCAGAGAGTCACTTGGAGAGCTAATTCTGGCCTAAATGATGGCAAGGCCAATGGGGTGGATCTCGTAGGCGG	scaffold2122
T2668	56.35	AY486789	scaffold1545
S191_1671918	62.09	Bioproject PRJEB25899	scaffold0191
a262	70.06	AY486564	scaffold0022
Hb_seq_207	80.26		NA
Hb_seq_264	84.95	TGTGAGCATTGCTAAGATTGATTTGACATGGAAGGAATAATCCTCGTGAAAGCGTCAAATTTTTCGAGGACTATGAAAGCAGGGATAAATTCTCAATACAGGATCATCGCATCAACCACTTGCTGCCTTCTTTTTACCGAGATAAGA[T/G]AGCGAGGATAACTGTCCTGAAAACAACAAATTGTCCAAGAACTATCGTTTCAAGAACTATGCTTCGTTTTCAGATGTTTATTGTACATAATTCCAAGACAAATGCCCCAAATAAAATGGACTTATAAATA	scaffold0149
S508_868246	88.17	Bioproject PRJEB25899	scaffold0508
C435f	91.73		NA
a144	92.42	AY486873	scaffold0118
Hb_seq_232	94.49	GCCAAGAGGCTGCAATCCTTGCTTGTCACAAAGTCTTTAGCTCCGTACCGGTGCTCCATTAGCTTCATGATGTCTACAAACTTCTCTGGGGGAAGCTCATGTCTTGCCTTCAACTTTCCTGCAACATTCATCACAGATG[C/T]AATGTTTGACAAGCTAAAGGGATGTTGGCCTTCATGTAGTCGCAATGAGAACATTGTGGCTGTCAACCCACTCCCATAAGAGAACAGTGTCACCCGCTTGCCTGCCAATTCAGTATGTTTACTGTGAAGGAGGGAT	scaffold0082
S82_550654	96.64	Bioproject PRJEB25899	scaffold0082
SSH1172	101.75		scaffold0046
A2438	107.1	AY486558	scaffold0141
S2103_10623	113.25	Bioproject PRJEB25899	scaffold2103
S804_235641	118.7	Bioproject PRJEB25899	scaffold0804
S14_3721033	127.03	Bioproject PRJEB25899	scaffold0014
S14_3721055	130.35	Bioproject PRJEB25899	scaffold0014
S14_3585385	135.82	Bioproject PRJEB25899	scaffold0014
S48_1551352	135.93	Bioproject PRJEB25899	scaffold0048
Hb_seq_364	138.41	CTAATTACCAAACTATCAGTTCGAAGGCATCTTAGAAATCTCTACCAATATCTTGTGAAGGGCCTGAGGCTTGGAGAAAAAAGGTGAGTGATCAGCACCTTTTAAA[C/T]GATAAACCTTTTCTGGGGGGCTTGAGTTTATCATGCTTTCCTGCAGTGTAATAGGTATGGCATTATCTTCTGGAGTTTCTATATAAAACCTTCTAACTGTTCCATATT	scaffold0137
S102_2208370	144.05	Bioproject PRJEB25899	scaffold0102
S141_147215	150.86	Bioproject PRJEB25899	scaffold0141
sHbCIR0039	153.6	CATGCTGTGGATTGGCCACAGATGGAGACAGCTGAAAATGCAACGCTAAA[Y]TCCCTGCTCTCCCTGATGATACCGTCGTTTTGGGCAGCAAATGGCGTGAA	scaffold0564
A2702	155.62	AY486826	scaffold0309
S893_221356	158.83	Bioproject PRJEB25899	scaffold0893
HBE001	170.32	EC609907.1	scaffold0076
sHbCIR0078	172.79	ATTCCACCAACATATGGTGAGAACTGAGCATCTGTAATGGGTGAAAGGCG[Y]AGACTTGGGCTCAGCAAATAACTTGGAGACATCATGCCCTCATGGTAAGG	scaffold1037
sHbUNI533	178.21	TTTGAAGCAATCAAATGAGCTCGTCCGCAAGATTGGTTCATTCGGCGGCG[R]TCGCATTTCCATGCGCAGAACTGTCAAGAGTGCTCCACAAAGCATTTGGT	scaffold0056
Hb_seq_262	179.25	GCTTCACGGGTCAAGAAGTTTGCCTCTGACACGAAAACATCCTTGTAGTCATCATCATCGTATATAAATTGTGGAGGATCT[A/G]GTGAACCAATCCCAACAATGGTACTTCCGCTCCCAGACATAAAAACTGCATCRTATTGTCCACGGCTGGCTGCAATTATAC	scaffold0056
Hb_seq_261	179.35	TTTTTTTTTTTTAAGAAGCAAAATCTCTTTATTCCTAGCCAGATATAATCAAGGCTGTGAAGCGATTGGATCACTGAACAAAATTTCAGGAGCTTTCAAAAGGTTATGTACCTTGCAAAGTGAACAATTTGCCAGTGAAACTGCAACTAGTACA[A/C]GATTTGAGTTGAGCAATTGCTCTTATTTGTTCATGACAATAAATTTAACTTAAAAACCTATTCCTAAGATGGACAAAACTACAGGCGGCATA	scaffold0056
Hb_seq_263	179.45	ATTCTAGCAGTTCCTTCTCAGTGGCAAGACCGCCACTGAACTGATTTGCTGCCCATAGGGCAGTTGCTGCATTACTGCTTCCACCACCAAGCCCTGCCCC[A/G]GTAGGCACCTTCTTGTCTAGATGAATCCAGAAGAAGTTGTCAGTGCCTGTTTTCTTCCTGTATAGGTTAAGGGCTTTAATAATCAAATTCCTTTCATCAAGGG	scaffold0056
sHbCIR0108	179.9	GACATAGAAAGTCCCTTAGGAGGAATATCACAGACACTAGACTTGACATT[R]TTAGGGATCCACTCAACAAAGTAAGAGGAATTCTTGTTTTGGACGTTGAT	scaffold0056
HB174	180.46	JQ655692	scaffold0377
S181_60068	185.21	Bioproject PRJEB25899	scaffold0181
S702_495647	185.47	Bioproject PRJEB25899	scaffold0702
A2431	187.15	AY486716	scaffold0059
Hb_seq_241	188.7	CCTTTCTGAAAAATCACATTTCCCACCTATAATTAAGGTGGGCATAGTTTGTCAACTTCCACTGAATAGTATGSCTTACTCAATGTGAACTGTAGAAACAGC[T/A]GATGCAATTTCATTTGTTCTTGGATCGCAGCTTTCTAGTGAAACGCCACGAGGATCTTCTCTAACCAACAAGGCCAGAATATTGAGTGAACTCCATGCTTTTATCA	scaffold1148
sHbCIR0223	191.33		NA
sHbCIR0035	191.43	CCCATCATTGAGCTTGCAGGAGGCACCTGGTGGGAGCAGCCTGGTATAGA[M]TCGGTTCTTGACATTACCGCTTGTCTAAAGGACGGCAATCTTGTTAGTTC	scaffold0576
sHbCIR0269	195.12		NA
a438	197.36	AY486596	scaffold1240
S1240_141597	200.25	Bioproject PRJEB25899	scaffold1240
S1240_141593	202.84	Bioproject PRJEB25899	scaffold1240
S154_1435002	203.18	Bioproject PRJEB25899	scaffold0154
S154_1346023	204.53	Bioproject PRJEB25899	scaffold0154
a157	207.26	AY486876	scaffold0154
Hb_seq_367	207.63	CATGTGTTCCAATGTACTCAAACACACGATCAGTGAGGAGACCTGACAGTGAAAGGCGCCGGAGATCCTTGCAGTGTTCAACAATAGCTCCAAAACCATCATCTAATGG[A/C]TGAAGGGTTATATAATCAGGGGTTCGTGGCTCAATAATACAAAGACGAAAGCGAGTCATTTTTGGACAGTTCCTGGCAATTGTTACCAAGGCATCATTAGTCATT	scaffold0044
T2617	209.7	AY486772	scaffold0803
A2486	213.18	AY486723	scaffold0056
sHbCIR0220	213.86		NA
sHbCIR0239	217.98		NA
sHbCIR0229	218.08		NA
sHbCIR0228	218.18		NA
Hb_seq_26	220.3		NA
sHbUNI518	227.79	ATAACTAATCTCTATGCCACTTTGTTTGGACAGAATTTGAGGTTAGAGCC[R]CTGAAACCTGAGAAAAAGGCTATGTGGAAGAGAGAAATGGATTGTCTTCT	scaffold0180
A2730	228.14	AY486838	scaffold0180
GROUP 11
S1678_35667	0	Bioproject PRJEB25899	scaffold1678
S1678_35707	4.07	Bioproject PRJEB25899	scaffold1678
Hb_seq_174	4.17		NA
S354_266679	24.79	Bioproject PRJEB25899	scaffold0354
sHbUNI523	29.11	TTCACCCTGATCACCATTAGTCTTTGCTGTGGCCCTGTAAATTCTATGTT[S]ATTGATTATGTTCTCAAGCACCATATCTAGTCTTTTATGCAATTTCTCGA	scaffold1872
S7_2256192	36.01	Bioproject PRJEB25899	scaffold0007
sHbUNI449	38.68	GTGAAAATATGCAAATGATATGTTTTATTAGGGACTAGCTCATGAAGATT[S]AAGACACAGAGCTATGTTTAAAAGTTGATATTAAAATGTAATGCTAGAAC	scaffold0019
S2294_24466	39.87	Bioproject PRJEB25899	scaffold2294
S2305_3925	40.09	Bioproject PRJEB25899	scaffold2305
HBE187	48.25	EC601817.1	scaffold0154
SSH1400	52.86		NA
sHbCIR0016	57.82	CTATCTGTTTTATCTAAACCAGAGGATTTTCTGTTTGAAGCTCTTGCTTT[Y]GCAGCTTTTCTTGCCCTTTTATCTTGTGCTGGGGTTTGTATTTTCATGAT	scaffold0515
S270_66720	62.06	Bioproject PRJEB25899	scaffold0270
S1370_60598	67.99	Bioproject PRJEB25899	scaffold1370
Hb_seq_308	73.44	ACGGGAACAATTTTTGGGGTATATGAACGCTTTGTAGAACTGGATCATCTACCTCAGGAGGAGAAGGCTACGTTGAATTCACTTCAGAGTGGAACTAGGCTTGTGGC[T/A]GCTGGTTATGTGCTTTATTCATCAGCCACAATACTCTGTGTCAGCTTTGGTTCTGGAACACATGCGTTTACACTGGATCATTCAACAGGAGACTTCATTCTCACTCA	scaffold1035
S1263_62484	74.05	Bioproject PRJEB25899	scaffold1263
S1263_78076	83.18	Bioproject PRJEB25899	scaffold1263
S6389_600	83.72	Bioproject PRJEB25899	scaffold6389
A2536	90.72	AY486753	scaffold1431
S659_464440	94.66	Bioproject PRJEB25899	scaffold0659
S659_489763	94.76	Bioproject PRJEB25899	scaffold0659
S1431_98615	98.65	Bioproject PRJEB25899	scaffold1431
S207_412977	102.56	Bioproject PRJEB25899	scaffold0207
S207_412990	102.95	Bioproject PRJEB25899	scaffold0207
a297	105.83	AY486576	scaffold1873
S207_412987	105.93	Bioproject PRJEB25899	scaffold0207
S207_602126	107.83	Bioproject PRJEB25899	scaffold0207
S847_322241	107.93	Bioproject PRJEB25899	scaffold0847
S207_602109	108.03	Bioproject PRJEB25899	scaffold0207
S110_218891	110.61	Bioproject PRJEB25899	scaffold0110
S172_1233005	112.67	Bioproject PRJEB25899	scaffold0172
S110_220964	113.07	Bioproject PRJEB25899	scaffold0110
sHbUNI492	120.44	ACAAGATAGCAAGAAGAATATAGAGAAGGCAATATAAGAAGAGAAAAAGG[Y]AAGAAATAATTAAAAAGGTAACAAGAGAAAGTTCTATGTTATCTTTCCCT	NA
S231_560915	124.38	Bioproject PRJEB25899	scaffold0231
S815_101819	124.84	Bioproject PRJEB25899	scaffold0815
S103_369962	126.34	Bioproject PRJEB25899	scaffold0103
sHbCIR0076	127.41	CACCAGTGTTTCTGTACTTCCCATCAAAGCCAAATCTAGGATCTTGATAA[S]CAGTAGCAGGCATACCACCTGGCAAAATACCCCTTCCATTTGTATTATTC	scaffold1018
sHbCIR0271	128.53		NA
sHbCIR0270	128.63		NA
sHbCIR0272	128.73		NA
S359_560815	128.83	Bioproject PRJEB25899	scaffold0359
S86_1579812	129.27	Bioproject PRJEB25899	scaffold0086
S28_3300909	130.14	Bioproject PRJEB25899	scaffold0028
S79_1053963	132.3	Bioproject PRJEB25899	scaffold0079
A2535	135.08	AY486752	scaffold0864
S231_509676	137.95	Bioproject PRJEB25899	scaffold0231
S332_121214	141.94	Bioproject PRJEB25899	scaffold0332
S952_181172	146.47	Bioproject PRJEB25899	scaffold0952
S682_82568	153.46	Bioproject PRJEB25899	scaffold0682
S1511_53041	153.62	Bioproject PRJEB25899	scaffold1511
S1326_145608	164.12	Bioproject PRJEB25899	scaffold1326
S266_887007	180.16	Bioproject PRJEB25899	scaffold0266
S276_58359	180.27	Bioproject PRJEB25899	scaffold0276
S242_231398	194.34	Bioproject PRJEB25899	scaffold0242
Hb_seq_54	201.05		NA
S1235_61441	208.48	Bioproject PRJEB25899	scaffold1235
sHbCIR0082	208.58	ATGCTCTCTAGTTCCTTCATCTTGTCCTCAAATTCGTCTGCCTCAGCAAG[Y]TGGTTAGCATCCAACCACTGGATAGCCTGTTCAATAACATCCTCGATCTT	scaffold1862
S172_1484138	218.32	Bioproject PRJEB25899	scaffold0172
S829_422211	221.6	Bioproject PRJEB25899	scaffold0829
Hb_seq_197	221.97		NA
S829_422192	222.13	Bioproject PRJEB25899	scaffold0829
A2412	227.13	AY486699	scaffold0645
sHbCIR0279	235.3		NA
sHbCIR0280	235.4		NA
GROUP 12
S825_91870	0	Bioproject PRJEB25899	scaffold0825
S796_285245	4.69	Bioproject PRJEB25899	scaffold0796
S383_840045	8.53	Bioproject PRJEB25899	scaffold0383
SSH1079	13.43		scaffold0696
Hb_seq_149	18.68		NA
SSH1433	20.41		NA
S1056_223218	24.24	Bioproject PRJEB25899	scaffold1056
a2405	28.11	AY486696	scaffold0026
S573_760810	31.65	Bioproject PRJEB25899	scaffold0573
SSH1580S2	40.91		NA
SSH1450	48.74		NA
S326_1089219	61.55	Bioproject PRJEB25899	scaffold0326
S2320_28373	70.56	Bioproject PRJEB25899	scaffold2320
S86_2162861	70.66	Bioproject PRJEB25899	scaffold0086
S933_26569	77.24	Bioproject PRJEB25899	scaffold0933
Tas2698	83.24	AY486894	scaffold0047
312H10	86.04		NA
Hb_seq_222	89.64		NA
Hb_seq_126	91.95		NA
S364_20627	96.7	Bioproject PRJEB25899	scaffold0364
Hb_seq_172	102.04		NA
S697_332444	111.44	Bioproject PRJEB25899	scaffold0697
S430_243367	114.99	Bioproject PRJEB25899	scaffold0430
Hb_seq_357	116.74	TCAAGAATCTTGGGGAAGCACCTATGAGGATGAGTTTGGAGAAGAGTTCAGGGCGCCTAATGGAGGCCAACAGACCAATCATGGCGGAGACAGAGTGACCGACATAGG[A/C]GCAGCGATCGACGCGAAGAGCGTCAAGAATGTTAAGCAAGTCATCGACGTAAGCATCAAGAGTAGTATACCTTCTAAAATCAAAGTAGTCAGGATTGACACTGCCG	scaffold0911
sHbCIR0069	118.49	TTTCCAAGGGTTACATAGGCTGGAAAATCTCGGTCTAGTGTTCCAGCACC[W]ACAGTAGTTATCCAAGGAGCAACGTTGGACAAGCTGCCCTGACTTGGTCC	scaffold0911
sHbCIR0194	124.65		NA
S290_12587	125.54	Bioproject PRJEB25899	scaffold0290
S8_744583	135.61	Bioproject PRJEB25899	scaffold0008
S8_558113	135.71	Bioproject PRJEB25899	scaffold0008
sHbCIR0127	143.33	GCAGGGCCTGGAACGAATGGTTCGCAGTTTTTCATATGTACGGCGAAGAC[S]GAGTGGCTGGATGGGAAGCATGTGGTGTTTGGTAGAGTTGTGGAGGGGAT	scaffold0100
S587_388545	143.43	Bioproject PRJEB25899	scaffold0587
sHbCIR0252	143.77		NA
S742_478615	146.74	Bioproject PRJEB25899	scaffold0742
S742_455071	152.15	Bioproject PRJEB25899	scaffold0742
S100_896180	156.56	Bioproject PRJEB25899	scaffold0100
S742_455042	156.72	Bioproject PRJEB25899	scaffold0742
S100_1212569	161.91	Bioproject PRJEB25899	scaffold0100
Hb_seq_29	167.44		NA
S248_1065576	167.54	Bioproject PRJEB25899	scaffold0248
GROUP 13
sHbCIR0286	0		NA
S19_783065	0.75	Bioproject PRJEB25899	scaffold0019
T2597	15.72	AY486767	scaffold0064
A2415	21.08	AY486720	scaffold0064
S1428_75065	25.23	Bioproject PRJEB25899	scaffold1428
S1428_96601	27.64	Bioproject PRJEB25899	scaffold1428
S896_419918	35.09	Bioproject PRJEB25899	scaffold0896
Hb_seq_137	44.45		NA
SSH1501S2	48.16		NA
S1069_104947	49	Bioproject PRJEB25899	scaffold1069
sHbUNI509	49.1	AATTATTCATCCACAGAATTCTTAATATCATCAACATCTAACCACTTTAT[S]AACGAGTAAACTGATTTAATGCAAAAACTGCCTCTCCAATCAGTTGCCTA	scaffold1421
S1069_104951	51.53	Bioproject PRJEB25899	scaffold1069
S20_2245059	54.79	Bioproject PRJEB25899	scaffold0020
S814_343450	58.91	Bioproject PRJEB25899	scaffold0814
S1809_57195	66.53	Bioproject PRJEB25899	scaffold1809
S2554_4530	74.35	Bioproject PRJEB25899	scaffold2554
S497_191464	77.82	Bioproject PRJEB25899	scaffold0497
S50_1140684	81.83	Bioproject PRJEB25899	scaffold0050
S234_1374674	81.93	Bioproject PRJEB25899	scaffold0234
S408_409254	86.16	Bioproject PRJEB25899	scaffold0408
S25_113761	92.93	Bioproject PRJEB25899	scaffold0025
S421_947843	95.28	Bioproject PRJEB25899	scaffold0421
Hb_seq_154	95.38		NA
S26_1196866	102.46	Bioproject PRJEB25899	scaffold0026
S483_761784	104.66	Bioproject PRJEB25899	scaffold0483
a214	106.4	AY486886	scaffold1350
S25_2599836	109.3	Bioproject PRJEB25899	scaffold0025
S205_1050306	109.4	Bioproject PRJEB25899	scaffold0205
S134_1039992	110.97	Bioproject PRJEB25899	scaffold0134
S460_95676	113.36	Bioproject PRJEB25899	scaffold0460
S776_472931	113.86	Bioproject PRJEB25899	scaffold0776
S109_1832539	113.96	Bioproject PRJEB25899	scaffold0109
S341_498734	117.53	Bioproject PRJEB25899	scaffold0341
S989_20902	120.08	Bioproject PRJEB25899	scaffold0989
S627_607390	122.64	Bioproject PRJEB25899	scaffold0627
S1242_29067	122.82	Bioproject PRJEB25899	scaffold1242
S627_607399	126.33	Bioproject PRJEB25899	scaffold0627
S549_776291	129.58	Bioproject PRJEB25899	scaffold0549
S153_79782	131.09	Bioproject PRJEB25899	scaffold0153
S627_607408	131.19	Bioproject PRJEB25899	scaffold0627
S131_1401940	135.56	Bioproject PRJEB25899	scaffold0131
S33_2906715	141.03	Bioproject PRJEB25899	scaffold0033
S730_314459	145	Bioproject PRJEB25899	scaffold0730
S1125_109759	145.66	Bioproject PRJEB25899	scaffold1125
S3820_10388	147.06	Bioproject PRJEB25899	scaffold3820
sHbUNI351	153.29	GATAATTGGATTGCCAGGGTAGGGCGTGAGCTTGTTTGTATGAATATCTG[M]TAGGGCTGATGATAGGACAAGCATCCAGTAGTTCTGGGTACTGTGTTTGA	scaffold0720
Hb_seq_133	153.39		NA
S1125_165354	154.61	Bioproject PRJEB25899	scaffold1125
S3820_6412	158.09	Bioproject PRJEB25899	scaffold3820
S873_365079	158.19	Bioproject PRJEB25899	scaffold0873
S323_313696	161.69	Bioproject PRJEB25899	scaffold0323
Hb_seq_113	168.96		NA
S675_654866	172.67	Bioproject PRJEB25899	scaffold0675
S675_653946	176.65	Bioproject PRJEB25899	scaffold0675
Hb_seq_338	180.55	GTGAACAAAATATGTCAGCTATCAGCAGAATTTGACATGAAGGATGGCTGGGGTAGTTGCGTCTGAGATTCAGTTTGTGCCTGATCCTGATTTTGCTGCTCAACAAACC[T/A]GCTCATACGCTCAATCAATTGTTGAGCCTTCCTCTTTCCCCGGTCTGTGCCATTTTGAGCCAAATCGACTAGAGGCCCCATTACTCCAAGCTCTTGTGCTTCTGC	scaffold0106
S106_1587191	180.65	Bioproject PRJEB25899	scaffold0106
S1323_104553	189.85	Bioproject PRJEB25899	scaffold1323
S370_1022164	197.5	Bioproject PRJEB25899	scaffold0370
Hb_seq_266	201.97	TCCCTGTTGAACTGCAGATGCTCGCATACCAAGGTTGGCTAACCTTCTGCAAGGATCTATCTCCTTCTCTGGTGGTTCTGTAAGTGACACCCTGATTGTATCACCCAAACCATCCTGAAGAAGAGTCCCAATGCCAAT[T/C]GCAGATTTCATGCGTCCATCTTCTCCTTCTCCAGCTTCAGTGACACCCAAATGTAATGGATAATCCCAGC	scaffold0574
S856_67886	202.07	Bioproject PRJEB25899	scaffold0856
Hb_seq_269	202.17	GGTGCAAGTAGACTCCGCAAAGACTTCAACTTCGTCATTTGCATTACAGGTATGAATTGTAACTGTGACATCCCTTTTACTGTCTCTTCTGTTTATATGCCAATCAGAATTA[C/A]TTGATTTAATTACTCTTCTGCAGAAGGGTCAACCCAACGGCCATGGTCTTTGATTAGCTGGATCAATGCATCGGTAGCTTCCTCCATTGCGATTCCACGCTTTACCACA	scaffold0574
A2757	208.76	AY486813	scaffold0177
SSH1459	218.46		NA
S658_405992	218.65	Bioproject PRJEB25899	scaffold0658
GROUP 14
T2648	0	AY486782	scaffold1097
S2087_19723	0.1	Bioproject PRJEB25899	scaffold2087
S1097_259909	3.45	Bioproject PRJEB25899	scaffold1097
S1097_53960	5.53	Bioproject PRJEB25899	scaffold1097
Hb_seq_185	8.1		NA
T2101	9.82	AY486604	scaffold0900
A2489	11.37	AY486730	scaffold0300
S1026_251891	15.83	Bioproject PRJEB25899	scaffold1026
S47_302338	15.93	Bioproject PRJEB25899	scaffold0047
S1766_59096	19.57	Bioproject PRJEB25899	scaffold1766
S2680_2182	23.12	Bioproject PRJEB25899	scaffold2680
S1029_289602	28.09	Bioproject PRJEB25899	scaffold1029
sHbCIR0071	28.19	ATAGCATGTCCATTTGCATTACTCCAGTTCTTATCCTCTAAAGGTGCATT[Y]TCAGGATCATAAAATGCAACCCGATATTCCAACACAGCAGCTGTATAGGG	scaffold1544
S222_908796	34.59	Bioproject PRJEB25899	scaffold0222
S308_36340	41.65	Bioproject PRJEB25899	scaffold0308
SSH1299	46.16		scaffold1888
Hb_seq_129	46.26		NA
S1547_44908	47.61	Bioproject PRJEB25899	scaffold1547
S1628_46389	50.04	Bioproject PRJEB25899	scaffold1628
S713_241062	51.23	Bioproject PRJEB25899	scaffold0713
T2611	53.04	AY486771	scaffold0938
S346_64171	55.48	Bioproject PRJEB25899	scaffold0346
S346_64147	57.11	Bioproject PRJEB25899	scaffold0346
S813_476902	57.24	Bioproject PRJEB25899	scaffold0813
S813_192354	60.11	Bioproject PRJEB25899	scaffold0813
a282	65.89	AY486569	scaffold0155
S595_237146	68.27	Bioproject PRJEB25899	scaffold0595
S2191_5443	68.37	Bioproject PRJEB25899	scaffold2191
S2191_5433	69.78	Bioproject PRJEB25899	scaffold2191
HBE130	72.11	EC605011.1	scaffold0293
SSH1441	73.04		NA
Hb_seq_342	74.62	GAGGTTCTGAAATTCCCACATGAAGTACCAAAACAGTAATCAATCCTTTTGTGTTCCATAGAGGAACATTATCAATGAATGGTGGGAAGGTATAACATGCCAAGGATG[T/C]AATTAAAGCTTGAAGAAGTATGAAATTATCCCAATCCCATTCATTGTCTATCTGCTTGAAATCATAGCCTTGTTGGTTTATCCGGCGATTACTTGTGAGGAAAAGC	scaffold0063
S2191_5581	77.27	Bioproject PRJEB25899	scaffold2191
S447_1000644	77.37	Bioproject PRJEB25899	scaffold0447
S380_2122	79.68	Bioproject PRJEB25899	scaffold0380
sHbCIR0084	82.14	TTAGAACCAAGACCTGGAAGTCTAAGAACAATTGATTGACCAGCTTTTCC[W]GTGAAATCCTCCTCAGAAGAGGCTTCACTTAAGAGACCACCCAAATGGGC	scaffold1962
S401_291838	83.94	Bioproject PRJEB25899	scaffold0401
S121_590438	87.31	Bioproject PRJEB25899	scaffold0121
S477_213234	94.41	Bioproject PRJEB25899	scaffold0477
sHbCIR0274	97.37		NA
sHbCIR0273	97.47		NA
sHbCIR0276	97.57		NA
S1011_89527	100.23	Bioproject PRJEB25899	scaffold1011
S637_114516	113.69	Bioproject PRJEB25899	scaffold0637
SSH1422	120.76		NA
S2022_37231	120.86	Bioproject PRJEB25899	scaffold2022
A2386	128.71	AY486677	scaffold1055
sHbUNI413	131.26	GATAATTGTTCCAACTTCAAAAGCTCAGGCTCTTCAAAGGAGGTATTCCT[R]CTGAACTATGCCTCAGGAATGAATGGAAAATTTTCTTTCTATGAAAAAGT	scaffold3618
S1374_33925	132.84	Bioproject PRJEB25899	scaffold1374
S65_956039	137.66	Bioproject PRJEB25899	scaffold0065
S17_272442	142.07	Bioproject PRJEB25899	scaffold0017
A2435	142.17	AY486718	scaffold1144
317G11	146.97	EHBc-27	NA
515F2	163.97	JZ539384	scaffold0525
Hb_seq_258	177.75	TCACCCTCTCTCGAGGAAATTATACATTATGACTTGTGGGCACGAGACTATGCTGCTAGTTTGCAACCCACTTCTGGTCTAAGCCCTGTTCTTGCATGATAGACAGCCTCCTCATGCCAAAGTAGT[C/T]TCTGATTTTGGAACGGAGATAGATTTTATATTCCTGCCAAGACAATGGCTTTCTTGCTGTGGTTTTTGGGGGGCATTCA	scaffold1113
M425	180.14		NA
A2504	182.93	AY486737	scaffold0375
S105_1835331	188.4	Bioproject PRJEB25899	scaffold0105
HB100	196.06	JQ655643	scaffold0438
S807_187305	202.05	Bioproject PRJEB25899	scaffold0807
A309	203.8	AY486580	scaffold0807
TA2452	209.05	AY486711	scaffold0238
S441_453548	214.76	Bioproject PRJEB25899	scaffold0441
SSH1091	216.35		scaffold0997
HBE010	217.08	EC609548.1	scaffold0997
HB53	222.33	JQ655608	scaffold0997
S997_213733	228.35	Bioproject PRJEB25899	scaffold0997
S143_544012	235.22	Bioproject PRJEB25899	scaffold0143
sHbCIR0073	236.14	TTCTGGCCCTCCTTCATCCTGGTAACGTAGTCCTTCAAGCTTGTCACCTC[R]TCACCACTCTTGGTTGAGTGATATCGGAGCAGATCAGCCAATTTGGCCCT	scaffold0143
sHbCIR0268	236.24		NA
S37_54467	242.22	Bioproject PRJEB25899	scaffold0037
Hb_seq_205	246.75		NA
HB69	258.8	JQ655621	scaffold1357
GROUP 15
Hb_seq_343	0	CACACCATCTGTTTGATTTTTTGTCATAATTAATGGGCCGATACAATAAACAGGTGGTGTGTTACTATTGGGTATGCAGAGTCCATCTGATATTGCCTTGAGAGCTCTT[A/G]CCTCCAGCAATTCAAAGGTGTTCACTATAATTCCTGCTGATTTTGAAAAGGAGGAAGCCACGTCTAGAAAGTATTCATAGGCTTTGTCGTTGCGATCAAGTACTG	scaffold0451
S2821_14546	0.1	Bioproject PRJEB25899	scaffold2821
Hb_seq_303	9.99	AAATGAAAACAAAAATCAGACCCAGCAGCTTGCAGACAAAATTGAATAATAAAACAAGAAGCTTCCTTTGATTAACCAAAGGTACTAAGCTCCTCTATTACTACGCACT[A/G]CAAACACGCACGCACACAGCCTACTGGACTGCATTAACTTGTATTACATACGATTTAGATGGATCGATCTCATAGCAGGATTTTACATAAATTCGAGTATATAGA	scaffold0451
T2086	26.18	AY486906	scaffold2166
S3265_2913	34.56	Bioproject PRJEB25899	scaffold3265
S91_1438738	42.74	Bioproject PRJEB25899	scaffold0091
S3325_14662	42.89	Bioproject PRJEB25899	scaffold3325
HB21	52.14		NA
S377_134756	59.4	Bioproject PRJEB25899	scaffold0377
S446_920976	59.61	Bioproject PRJEB25899	scaffold0446
S22_386858	66.46	Bioproject PRJEB25899	scaffold0022
Hb_seq_309	66.63	AAACAAGACCACTAGATCATCCCCCACATCGATTCCTCCCCTACCCATATATTCCATCAACGTACAAAATCCATTATCGCCACTTGCAGAAGTACCCATTTTCGATTTT[A/G]CTGAAAACCCACCAAGTGAAGCCATTCTATGCCTGAAATTGTAACTGCTGCCCGCGAGAACTCGATTGTTGGGCGGGAAAAAATGGAGTTTTGTGTGAAAAGAGT	scaffold0991
S324_1042680	71.68	Bioproject PRJEB25899	scaffold0324
S1420_77946	75.91	Bioproject PRJEB25899	scaffold1420
TA2163	81.97	AY486617	scaffold1467
S1717_41570	91.22	Bioproject PRJEB25899	scaffold1717
S978_325249	94.86	Bioproject PRJEB25899	scaffold0978
S3091_1798	102.03	Bioproject PRJEB25899	scaffold3091
TAs2709	102.13	AY486896	scaffold0059
S726_10850	105.19	Bioproject PRJEB25899	scaffold0726
S908_210330	109.79	Bioproject PRJEB25899	scaffold0908
S228_71422	116.08	Bioproject PRJEB25899	scaffold0228
S915_102539	116.29	Bioproject PRJEB25899	scaffold0915
Hb_seq_02_3	117.5		NA
S915_102607	119.37	Bioproject PRJEB25899	scaffold0915
Hb_seq_245	119.47	ATAATGGTGACTGCGCAGACACCTACTAATATAGCAGTGATAAAATACTGGGGGAAGAGGGATGAGAAGCTTATTTTGCCTGTTAATGATAGCATAAGTGTTACTCTGGATCCTG[T/C]ACATCTTTGTACTACCACTACTGTTGCCGTCAGTCCTAGTTTTGCTCAGGATCGGATGTGGCTTAATGGRAAGGAGATTTCCCTTTCTGGGGGCAGGTACCAAAATTGTTTAAGGGAAA	scaffold0676
S1279_50511	121.11	Bioproject PRJEB25899	scaffold1279
S499_190332	124.05	Bioproject PRJEB25899	scaffold0499
S322_952977	127.62	Bioproject PRJEB25899	scaffold0322
S499_190354	132.3	Bioproject PRJEB25899	scaffold0499
S322_995679	136.95	Bioproject PRJEB25899	scaffold0322
S185_1538879	137.05	Bioproject PRJEB25899	scaffold0185
S322_796425	137.15	Bioproject PRJEB25899	scaffold0322
S328_1230913	145.84	Bioproject PRJEB25899	scaffold0328
Hb_seq_339	156.57	ACACAAGTCCAGATATATTGAATCCTAAAAAAGCATACATAAGCATAAAGCTGTGAACTTCCTATTCTTGAAAGAATTTTATTTAAAAAAAAAAAATTAAAAGAAGT[A/G]CTTACAGTACAATAAATACAACATACTGCCTAAAAAAAAAAAGCTAAAAAAAAAAAATCCCAGTATCAGCAATCCCATGCTGTGATCTATCTCAGGTAGGTTTAATCAGTTGCTTGGCAGTAACCAACCTCCCTGTAAACAGAAAAAGAAAGAAATAACAACCATCCAAGCCTTTGTTGC	scaffold4643
S1267_7862	156.82	Bioproject PRJEB25899	scaffold1267
A2528	160.74	AY486749	scaffold1267
HBE153	161.78	EC603793.1	scaffold0830
HBE192	163.16	EC601354.1	scaffold0431
HBE214	167.36	CB376937.1	scaffold0940
S1267_7853	174.27	Bioproject PRJEB25899	scaffold1267
S449_202644	178.52	Bioproject PRJEB25899	scaffold0449
S765_508788	191.73	Bioproject PRJEB25899	scaffold0765
S957_48267	195.98	Bioproject PRJEB25899	scaffold0957
S957_48226	200.76	Bioproject PRJEB25899	scaffold0957
A2683	210.9	AY486807	scaffold1915
a95	216.9	AY486862	scaffold0653
S653_388856	220.98	Bioproject PRJEB25899	scaffold0653
S653_307857	225.26	Bioproject PRJEB25899	scaffold0653
GROUP 16
Hb_seq_332	0	AATATGGAGCCCGGAGAGACCACGCTGCTGTCTCTGTTCTTGTTGAGATTTCCTCATAAGCTTCTCATTTTCTCTTCCTTTGAAGTAAATTATAACTGACATGGCAGC[T/A]GGAATCCAAGGAATTGATTTTTCGAACTGCGGGCAGAAGTGATGCCATTATTGTTGGAGGAAATACTGCTCGAAGAGACATTAAGTTTTTGCATTTGTCGCTCCAAAGATTATTGGTGAA	scaffold0868
S868_80267	0.18	Bioproject PRJEB25899	scaffold0868
HBE084	8.62	EC606684.1	scaffold1306
Hb_seq_212	13.93		NA
S1316_57068	15.64	Bioproject PRJEB25899	scaffold1316
a131	15.74	AY486868	scaffold0053
SSH1468	17.14		NA
Tas2225	18.63	AY486638	scaffold0574
S707_545358	26.38	Bioproject PRJEB25899	scaffold0707
119G1	34.4	JZ543417	scaffold0715
a58	43.49	AY486857	scaffold0260
Hb_seq_346	43.59	AGCATATTGCCATCCACCCAGTATTTAATAAACGCATCCCTTGTCACTATCCCACTGCAGTCACTATCTATCTTTCTAAAAAGTGCAGTGGAGAAGAAAGACGGTAACTTGCAAATTTGCTTGGTGATGGATTTAAATTCATCAATCCGCAATCCATCCAAATGATT[A/G]CTGAAAAATTGATTAATTCTCGAGAGACATTGTTCTTTCAGTTCATCTGCCGGTGGACGACCATTTCGAAAATAGAA	scaffold0260
t97	49.04	AY486794	scaffold0444
S373_1057346	53.95	Bioproject PRJEB25899	scaffold0373
S1501_74454	60.28	Bioproject PRJEB25899	scaffold1501
S1202_213423	73.15	Bioproject PRJEB25899	scaffold1202
S757_26609	73.25	Bioproject PRJEB25899	scaffold0757
Hb_seq_230	76.52	TGCATCCGCWCTTGTTGTAGAGCTTCTGTAGGCATTTTGCTATTTGGTTCAACACGATGGGGCGAACTCTTGTGGACATGATAAAATCTCCATGGCCGTCAAATTTCAATAATATGCAATTTTACTT[C/T]GTTTCCTTTCCAAAATYTGCTTTCGTATCTAATAAACTAGGAGTGTATTTAGCTTGGAAAGAAAATATATCCTCAA	scaffold0992
S253_664096	78.93	Bioproject PRJEB25899	scaffold0253
S343_280603	90.3	Bioproject PRJEB25899	scaffold0343
S295_388456	90.4	Bioproject PRJEB25899	scaffold0295
S700_118704	93.64	Bioproject PRJEB25899	scaffold0700
S153_815091	96.02	Bioproject PRJEB25899	scaffold0153
S29_2529406	96.12	Bioproject PRJEB25899	scaffold0029
S26_1117092	98.86	Bioproject PRJEB25899	scaffold0026
S291_1111050	101.28	Bioproject PRJEB25899	scaffold0291
S2804_5835	101.38	Bioproject PRJEB25899	scaffold2804
S54_1291925	102.52	Bioproject PRJEB25899	scaffold0054
S179_496475	104.78	Bioproject PRJEB25899	scaffold0179
S353_674004	105.91	Bioproject PRJEB25899	scaffold0353
S49_945407	106.01	Bioproject PRJEB25899	scaffold0049
S48_2717985	107.21	Bioproject PRJEB25899	scaffold0048
S86_896075	110.63	Bioproject PRJEB25899	scaffold0086
S224_358597	111.09	Bioproject PRJEB25899	scaffold0224
S46_2881955	112.24	Bioproject PRJEB25899	scaffold0046
S257_1067836	115.22	Bioproject PRJEB25899	scaffold0257
Hb_seq_370	115.85	CTTGTTTGCAGGACTGTAATTGTGACACTGCATTTTTCAATGATGGGCAGTGCAGAAAGCAGAGGCTACCTTTGAGATATGGAAAAAGAGATGTGGGTAACTCAAACTT[A/C]GCTTTGATCAAGGTTGGCAGATCCATATCCACCACAGACAGAACCGAGCCTAGAAAGAAAAAGAGTAATCAGCTTAGCAACAGCATTATAATTGTCAGTGCTTCA	scaffold0445
Hb_seq_371	115.95	GTTGCAGCTGTTAAGAGATTAGGAGTTGCATCTCAAGGGGAAAAAGAATTCCAAACTGAAGTGAAGGTTATTGGGAAAACACATCACAAGAACCTAGTACGCCTACT[C/A]GGTTATTGCAATGAAGGACCTCATAGGCTCTTGGTATACGAATACATGAGCAATGGGTCTCTTGCTGATGTACTATTCTGTCCTGAAAAAAGACCTTGTTTTGCAGA	scaffold0445
S109_599943	116.05	Bioproject PRJEB25899	scaffold0109
S18_1862513	116.15	Bioproject PRJEB25899	scaffold0018
S207_357952	116.51	Bioproject PRJEB25899	scaffold0207
S954_91784	116.61	Bioproject PRJEB25899	scaffold0954
S49_944936	117.76	Bioproject PRJEB25899	scaffold0049
S97_1038807	118.91	Bioproject PRJEB25899	scaffold0097
S492_901323	119.99	Bioproject PRJEB25899	scaffold0492
S361_105349	122.9	Bioproject PRJEB25899	scaffold0361
S237_1494478	123	Bioproject PRJEB25899	scaffold0237
S116_1819744	123.1	Bioproject PRJEB25899	scaffold0116
S2_3134558	126.99	Bioproject PRJEB25899	scaffold0002
S8_2491818	128.52	Bioproject PRJEB25899	scaffold0008
S329_1138123	130.55	Bioproject PRJEB25899	scaffold0329
S1696_4823	133.27	Bioproject PRJEB25899	scaffold1696
S2030_15006	134.22	Bioproject PRJEB25899	scaffold2030
S165_1514397	135.1	Bioproject PRJEB25899	scaffold0165
S63_2306623	136.78	Bioproject PRJEB25899	scaffold0063
S49_538451	138.55	Bioproject PRJEB25899	scaffold0049
S336_752181	140.32	Bioproject PRJEB25899	scaffold0336
S382_1076185	143.28	Bioproject PRJEB25899	scaffold0382
S1123_119424	150.4	Bioproject PRJEB25899	scaffold1123
S450_162121	150.5	Bioproject PRJEB25899	scaffold0450
T2093	154.82	AY486908	scaffold0162
A2396	159.11	AY486693	scaffold1248
315H6	165.96		NA
GROUP 17
Hb_seq_163	0		NA
S39_3129292	0.1	Bioproject PRJEB25899	scaffold0039
S758_443162	3.18	Bioproject PRJEB25899	scaffold0758
S150_256327	7.11	Bioproject PRJEB25899	scaffold0150
S365_67805	11.05	Bioproject PRJEB25899	scaffold0365
S5_1634822	16.29	Bioproject PRJEB25899	scaffold0005
Hb_seq_195	19.49		NA
A2391	21.9	AY486680	scaffold0037
S302_926459	25.79	Bioproject PRJEB25899	scaffold0302
S1054_268344	27.45	Bioproject PRJEB25899	scaffold1054
S204_594798	27.91	Bioproject PRJEB25899	scaffold0204
S204_594759	31.95	Bioproject PRJEB25899	scaffold0204
S679_326881	33.3	Bioproject PRJEB25899	scaffold0679
S679_326906	34.3	Bioproject PRJEB25899	scaffold0679
S38_424969	38.72	Bioproject PRJEB25899	scaffold0038
S380_2102	44.07	Bioproject PRJEB25899	scaffold0380
S380_2095	44.6	Bioproject PRJEB25899	scaffold0380
S748_537257	46.51	Bioproject PRJEB25899	scaffold0748
S113_943991	50.71	Bioproject PRJEB25899	scaffold0113
S22_1312486	55.25	Bioproject PRJEB25899	scaffold0022
S92_1775280	59.28	Bioproject PRJEB25899	scaffold0092
S435_779089	59.38	Bioproject PRJEB25899	scaffold0435
S123_429961	62.57	Bioproject PRJEB25899	scaffold0123
S559_424713	62.67	Bioproject PRJEB25899	scaffold0559
TAs2724	66.83	AY486898	scaffold0123
S309_336551	68.91	Bioproject PRJEB25899	scaffold0309
S123_408154	73.95	Bioproject PRJEB25899	scaffold0123
S884_156460	74.05	Bioproject PRJEB25899	scaffold0884
S1071_65448	79.19	Bioproject PRJEB25899	scaffold1071
S1297_2774	83.83	Bioproject PRJEB25899	scaffold1297
S1297_2694	85.84	Bioproject PRJEB25899	scaffold1297
sHbUNI517	89.7	GGATCTTCCAACTGCTTATCAACATGCCTTTGTTTTCATCAGACAATTGG[Y]GATGATTTTGCGGGATGCTATTACTATGAAAACTAAGGAATCATTTCGCA	scaffold0244
Hb_seq_131	93.69		NA
S29_1640330	99.39	Bioproject PRJEB25899	scaffold0029
S1021_141207	108	Bioproject PRJEB25899	scaffold1021
S541_353602	108.1	Bioproject PRJEB25899	scaffold0541
S541_352923	112.88	Bioproject PRJEB25899	scaffold0541
Hb_seq_219	119.46		NA
S21_485029	119.56	Bioproject PRJEB25899	scaffold0021
S541_494211	122.83	Bioproject PRJEB25899	scaffold0541
S2002_12461	132.23	Bioproject PRJEB25899	scaffold2002
Hb_seq_193	136.02		NA
t140	137.79	AY486795	scaffold1789/scaffold0500
Hb_seq_271	138.72	GCGTCAAGTTATGTCTAAAAACCTTAGCGTCAAAATCGGATTCCACAGCGACAGAACCAGCAGATGACTCATCGCCACCAGCAGCGCATCGAACAGATAGAAAC[C/T]TCCTGCGATTAAGAGGAGCAAGATTCTCACGGGAGAAGAGTTCGCTACGGAGGGAGACGCGGCAGAGTTGCAGAGAGACAGCCATGGCAGAGAGAGAA	scaffold0731
S1690_48844	140.61	Bioproject PRJEB25899	scaffold1690
SSH1113	144.87		scaffold0660
S1486_64035	151.37	Bioproject PRJEB25899	scaffold1486
S1486_63938	154.57	Bioproject PRJEB25899	scaffold1486
S343_1002398	159.73	Bioproject PRJEB25899	scaffold0343
S62_164766	159.83	Bioproject PRJEB25899	scaffold0062
S2356_16587	167.57	Bioproject PRJEB25899	scaffold2356
S199_1569370	177.34	Bioproject PRJEB25899	scaffold0199
S825_252069	177.44	Bioproject PRJEB25899	scaffold0825
SSH1177	181.81		scaffold0399
S50_2348867	186.38	Bioproject PRJEB25899	scaffold0050
S557_424001	194.72	Bioproject PRJEB25899	scaffold0557
S557_637998	194.82	Bioproject PRJEB25899	scaffold0557
S444_282532	201.18	Bioproject PRJEB25899	scaffold0444
S85_1978492	203.74	Bioproject PRJEB25899	scaffold0085
HB64	206.65	JQ655618	scaffold0765
GROUP 18
S58_1094833	0	Bioproject PRJEB25899	scaffold0058
S32_1381916	0.39	Bioproject PRJEB25899	scaffold0032
S392_353506	6.86	Bioproject PRJEB25899	scaffold0392
S46_526444	8.66	Bioproject PRJEB25899	scaffold0046
S162_381771	11.2	Bioproject PRJEB25899	scaffold0162
S162_596826	14.74	Bioproject PRJEB25899	scaffold0162
S2625_3896	15.15	Bioproject PRJEB25899	scaffold2625
SSH1318	18.07		scaffold0295
Hb_seq_299	18.17	AACTGGAGAAATTGTTGTGCTTGAAGTACTTGGGTAGGAGGTCGCGCGCGAATTCTGGCGGGTTCCAAACTACGAAGCTATTGTTCGTCGGACTCCAGGAAACGAT[C/A]GCGTCCGTCGCGGGGTCGTTCACCATGTCGTAAGTCTTGCTTAGAAAAGGTGGTGGTGCATTTGCCTGCGTCGAAATTGGCACCGGCGCAGAAGGAGCTCGTGGACCA	scaffold0093
a288	18.27	AY486572	scaffold0058
S121_522780	19.42	Bioproject PRJEB25899	scaffold0121
Hb_seq_373	19.52	GATATACAGTTACTCTATAACAATGATGGGAAACAAGTTCATCTCAACTATATTCAATCTCATCCAATCTAAGGACCAGAAAATAGATATGTGAGAAAAATTAGATCT[C/G]AAGTCTTTTTTGATCTATGCTATTGAGTGAGTTGTGAAGGCTTATGTACATCTCACCATAATTTCAGTTCCAAATAGCTTCTTATGTAGCATATTGTTGCTTCTTT	scaffold0069
Hb_seq_377	19.62	AGAACAATACGCGCCCATTCAGCATTGCACTCGGTGGCCTGGAAGGGGCAGATGAAAACCCAGAATCGGATAGGAAATTTTTGAGATTGAGAGGTCCAGCGGAGCTT[C/G]TTCTGCTTCTGAGATTCTTCCATGGAAGGTACGCAGAGTAGGAACCACTGATAACACTACTGCTGCTGCTTATGCTCCCACGCAGAAGAATATTGTTCTGGGCTAAG	scaffold0069
SSH1427	20.84		NA
S933_260109	21.82	Bioproject PRJEB25899	scaffold0933
S171_1846083	24.82	Bioproject PRJEB25899	scaffold0171
S49_1448135	27.81	Bioproject PRJEB25899	scaffold0049
S706_29503	30.55	Bioproject PRJEB25899	scaffold0706
S110_29204	30.65	Bioproject PRJEB25899	scaffold0110
A2439	33.65	FN552728	scaffold3584
t1067	35.82	AY486889	scaffold0032
S6406_1361	37.99	Bioproject PRJEB25899	scaffold6406
SSH1542	45.22		NA
S422_214554	49.8	Bioproject PRJEB25899	scaffold0422
S73_23032	58.26	Bioproject PRJEB25899	scaffold0073
SSH1564	58.36		NA
S2049_27418	63.32	Bioproject PRJEB25899	scaffold2049
S736_519845	65.72	Bioproject PRJEB25899	scaffold0736
S736_496791	68.51	Bioproject PRJEB25899	scaffold0736
S73_27122	68.61	Bioproject PRJEB25899	scaffold0073
S1512_49220	73.87	Bioproject PRJEB25899	scaffold1512
S73_8985	77.43	Bioproject PRJEB25899	scaffold0073
S73_11938	80.65	Bioproject PRJEB25899	scaffold0073
Hb_seq_03	87.21		NA
S41_1312312	87.31	Bioproject PRJEB25899	scaffold0041
S41_1322243	91.89	Bioproject PRJEB25899	scaffold0041
S41_1351692	95.46	Bioproject PRJEB25899	scaffold0041
S1141_9644	99.79	Bioproject PRJEB25899	scaffold1141
S320_1089127	109.59	Bioproject PRJEB25899	scaffold0320
S675_138087	110.08	Bioproject PRJEB25899	scaffold0675
S804_281199	115.26	Bioproject PRJEB25899	scaffold0804
S513_848300	119.86	Bioproject PRJEB25899	scaffold0513
sHbCIR0208	120.02		NA
S661_539969	121.94	Bioproject PRJEB25899	scaffold0661
S1239_8946	134.52	Bioproject PRJEB25899	scaffold1239
a173	144.32	AY486879	scaffold0045
S587_619291	157.43	Bioproject PRJEB25899	scaffold0587
S526_184537	157.53	Bioproject PRJEB25899	scaffold0526
SSH1402	164.84		NA
S587_528347	164.94	Bioproject PRJEB25899	scaffold0587
A320	175.28	AY486583	scaffold0666
S262_1355503	183.67	Bioproject PRJEB25899	scaffold0262
S499_370091	194.64	Bioproject PRJEB25899	scaffold0499
a463	194.74	AY486599	scaffold0070
S814_321082	211.85	Bioproject PRJEB25899	scaffold0814
S157_1688698	223.39	Bioproject PRJEB25899	scaffold0157
HBE179	227.24	EC602227.1	scaffold0164
S137_869981	231.2	Bioproject PRJEB25899	scaffold0137
Hb_seq_323	231.3	CGAACTCCAGTATCCAGAGGTTCAGCATAGTTACCATACCGAGGTGCCACAACCATAACCCGATGTCCACGCCGAGCCAAAGCCTTTGGTAAAGACCCAGCAAC[G/A]TCTCCAAGGCCACCTGTTTTGGACCATGGAGCACATTCTGCAGCTACCAAAATAACATTCATGACATTGGCCCCAGCCAAAGGAGGTGGTTTTGTGTCTTCAGTCATAGA	scaffold0926
Hb_seq_326	231.5	CTGCAGCTACCAAAATAACATTCATGACATTGGCCCCAGCCAAAGGAGGTGGTTTTGTGTCTTCAGTCATAGAATCRCTTTCAACATTGTCAACCTTAGGTGAAGTTGATTCATTTGAACCTCCATTATTTTCATCRTTTATAGTGGAAATTTCTGAGGTGCTTGAAAGAAAAGATGG[T/C]ATCTCATCTGACCAAACTTTTTCTGAATTCATCTCTTTTAAGAGTTTGGTTGAATTCTTAACAAAGGAAGCTGTTGTAGGAGATACATTTTGTTCAAGTTCCTTTTCAA	scaffold0926
SSH1419	235.76		NA
S280_1258202	247.34	Bioproject PRJEB25899	scaffold0280
Hb_seq_265	249.75	GAATTAAGGTGGCATCCAAGTTTCCAATATCATAGCCAGCCTCATGCATGAGTCTTACAGCTTCTTTAATGAAAACAGACGATGGAGCTCCCTTCCACTTGGGATCAGAATCTGGGAATATCTGCCCAATGTCAGGCAG[C/G]CCCAATGCACCCAATATTGCATCCACAACACAGTGCAATAACACATCTCCATCAGAGTGAGCCTCACAGCCTCTTTCATGCGGGATATTAATCCCACCAATGATCAAAGGGTACCCAGGCTCTAAACGGTGGAGAT	scaffold0103
SSH1540	252.78		NA
S1143_62046	257.19	Bioproject PRJEB25899	scaffold1143
S580_586751	257.29	Bioproject PRJEB25899	scaffold0580
