# Supplementary material for: High-Resolution Genetic Map and QTL Analysis of Growth-Related Traits of Hevea brasiliensis Cultivated Under Suboptimal Temperature and Humidity Conditions
Source: Front Plant Sci. 2018 Aug 24;9:1255. doi: 10.3389/fpls.2018.01255 (PMC6117502; doi:10.3389/fpls.2018.01255)
Supplement: TABLE S4 — Functional annotation for genes contained within the marker interval of each identified QTL. [file Table_4.XLSX]

## Sheet: Planilha1
Phenotype	QTL ID	Scaffold	Seqname(ncbi)	Source	Feature	Start	End	Strand	Attribute	NA	Info
Diameter	B	scaffold0094	NW_018745783.1	Gnomon	gene	860161	861622	.	+	.	ID=gene6106	Dbxref=GeneID:110655483	Name=LOC110655483	gbkey=Gene	gene=LOC110655483	gene_biotype=protein_coding"
Diameter	B	scaffold0094	NW_018745783.1	Gnomon	mRNA	860161	861622	.	+	.	ID=rna9728	Parent=gene6106	Dbxref=GeneID:110655483,Genbank:XM_021811795.1	Name=XM_021811795.1	gbkey=mRNA	gene=LOC110655483
Diameter	B	scaffold0094	NW_018745783.1	Gnomon	exon	860161	861622	.	+	.	ID=id69161	Parent=rna9728	Dbxref=GeneID:110655483,Genbank:XM_021811795.1	gbkey=mRNA	gene=LOC110655483	product=vinorine synthase-like
Diameter	B	scaffold0094	NW_018745783.1	Gnomon	CDS	860217	861491	.	+	0	ID=cds8247	Parent=rna9728	Dbxref=GeneID:110655483,Genbank:XP_021667487.1	Name=XP_021667487.1	gbkey=CDS	gene=LOC110655483
Diameter	G	scaffold2121	NW_018747810.1	Gnomon	exon	33571	33920	.	+	.	ID=id447495	Parent=rna62669	Dbxref=GeneID:110650257,Genbank:XM_021805143.1	gbkey=mRNA	gene=LOC110650257	product=peptidyl-prolyl cis-trans isomerase FKBP15-1-like
Diameter	G	scaffold2121	NW_018747810.1	Gnomon	CDS	33571	33659	.	+	2	ID=cds54632	Parent=rna62669	Dbxref=GeneID:110650257,Genbank:XP_021660835.1	Name=XP_021660835.1	gbkey=CDS	gene=LOC110650257
Diameter	G	scaffold2121	NW_018747810.1	Gnomon	gene	36096	40868	.	+	.	ID=gene39802	Dbxref=GeneID:110650255	Name=LOC110650255	gbkey=Gene	gene=LOC110650255	gene_biotype=protein_coding"
Diameter	G	scaffold2121	NW_018747810.1	Gnomon	mRNA	36096	40868	.	+	.	ID=rna62670	Parent=gene39802	Dbxref=GeneID:110650255,Genbank:XM_021805142.1	Name=XM_021805142.1	gbkey=mRNA	gene=LOC110650255
Diameter	G	scaffold2121	NW_018747810.1	Gnomon	exon	36096	36469	.	+	.	ID=id447496	Parent=rna62670	Dbxref=GeneID:110650255,Genbank:XM_021805142.1	gbkey=mRNA	gene=LOC110650255	product=peptidyl-prolyl cis-trans isomerase FKBP62-like
Diameter	G	scaffold2121	NW_018747810.1	Gnomon	exon	36594	36680	.	+	.	ID=id447497	Parent=rna62670	Dbxref=GeneID:110650255,Genbank:XM_021805142.1	gbkey=mRNA	gene=LOC110650255	product=peptidyl-prolyl cis-trans isomerase FKBP62-like
Diameter	G	scaffold2121	NW_018747810.1	Gnomon	exon	38467	38727	.	+	.	ID=id447498	Parent=rna62670	Dbxref=GeneID:110650255,Genbank:XM_021805142.1	gbkey=mRNA	gene=LOC110650255	product=peptidyl-prolyl cis-trans isomerase FKBP62-like
Diameter	G	scaffold2121	NW_018747810.1	Gnomon	exon	38825	38899	.	+	.	ID=id447499	Parent=rna62670	Dbxref=GeneID:110650255,Genbank:XM_021805142.1	gbkey=mRNA	gene=LOC110650255	product=peptidyl-prolyl cis-trans isomerase FKBP62-like
Diameter	G	scaffold2121	NW_018747810.1	Gnomon	exon	38985	39065	.	+	.	ID=id447500	Parent=rna62670	Dbxref=GeneID:110650255,Genbank:XM_021805142.1	gbkey=mRNA	gene=LOC110650255	product=peptidyl-prolyl cis-trans isomerase FKBP62-like
Diameter	G	scaffold2121	NW_018747810.1	Gnomon	exon	39154	39348	.	+	.	ID=id447501	Parent=rna62670	Dbxref=GeneID:110650255,Genbank:XM_021805142.1	gbkey=mRNA	gene=LOC110650255	product=peptidyl-prolyl cis-trans isomerase FKBP62-like
Diameter	G	scaffold2121	NW_018747810.1	Gnomon	exon	39437	39529	.	+	.	ID=id447502	Parent=rna62670	Dbxref=GeneID:110650255,Genbank:XM_021805142.1	gbkey=mRNA	gene=LOC110650255	product=peptidyl-prolyl cis-trans isomerase FKBP62-like
Diameter	G	scaffold2121	NW_018747810.1	Gnomon	exon	39632	39930	.	+	.	ID=id447503	Parent=rna62670	Dbxref=GeneID:110650255,Genbank:XM_021805142.1	gbkey=mRNA	gene=LOC110650255	product=peptidyl-prolyl cis-trans isomerase FKBP62-like
Diameter	G	scaffold2121	NW_018747810.1	Gnomon	exon	40027	40173	.	+	.	ID=id447504	Parent=rna62670	Dbxref=GeneID:110650255,Genbank:XM_021805142.1	gbkey=mRNA	gene=LOC110650255	product=peptidyl-prolyl cis-trans isomerase FKBP62-like
Diameter	G	scaffold2121	NW_018747810.1	Gnomon	exon	40258	40385	.	+	.	ID=id447505	Parent=rna62670	Dbxref=GeneID:110650255,Genbank:XM_021805142.1	gbkey=mRNA	gene=LOC110650255	product=peptidyl-prolyl cis-trans isomerase FKBP62-like
Diameter	G	scaffold2121	NW_018747810.1	Gnomon	exon	40542	40662	.	+	.	ID=id447506	Parent=rna62670	Dbxref=GeneID:110650255,Genbank:XM_021805142.1	gbkey=mRNA	gene=LOC110650255	product=peptidyl-prolyl cis-trans isomerase FKBP62-like
Diameter	G	scaffold2121	NW_018747810.1	Gnomon	exon	40851	40868	.	+	.	ID=id447507	Parent=rna62670	Dbxref=GeneID:110650255,Genbank:XM_021805142.1	gbkey=mRNA	gene=LOC110650255	product=peptidyl-prolyl cis-trans isomerase FKBP62-like
Diameter	G	scaffold2121	NW_018747810.1	Gnomon	CDS	36286	36469	.	+	0	ID=cds54633	Parent=rna62670	Dbxref=GeneID:110650255,Genbank:XP_021660834.1	Name=XP_021660834.1	gbkey=CDS	gene=LOC110650255
Diameter	G	scaffold2121	NW_018747810.1	Gnomon	gene	30525	33920	.	+	.	ID=gene39801	Dbxref=GeneID:110650257	Name=LOC110650257	gbkey=Gene	gene=LOC110650257	gene_biotype=protein_coding"
Diameter	G	scaffold2121	NW_018747810.1	Gnomon	mRNA	30525	33920	.	+	.	ID=rna62669	Parent=gene39801	Dbxref=GeneID:110650257,Genbank:XM_021805143.1	Name=XM_021805143.1	gbkey=mRNA	gene=LOC110650257
Diameter	M	scaffold0029	NW_018745718.1	Gnomon	gene	1279506	1281448	.	+	.	ID=gene2293	Dbxref=GeneID:110632686	Name=LOC110632686	gbkey=Gene	gene=LOC110632686	gene_biotype=protein_coding"
Diameter	M	scaffold0029	NW_018745718.1	Gnomon	mRNA	1279506	1281448	.	+	.	ID=rna3888	Parent=gene2293	Dbxref=GeneID:110632686,Genbank:XM_021781002.1	Name=XM_021781002.1	gbkey=mRNA	gene=LOC110632686
Diameter	M	scaffold0029	NW_018745718.1	Gnomon	exon	1279506	1281448	.	+	.	ID=id28243	Parent=rna3888	Dbxref=GeneID:110632686,Genbank:XM_021781002.1	gbkey=mRNA	gene=LOC110632686	product=lon protease 2-like
Diameter	M	scaffold0029	NW_018745718.1	Gnomon	CDS	1279800	1280618	.	+	0	ID=cds3217	Parent=rna3888	Dbxref=GeneID:110632686,Genbank:XP_021636694.1	Name=XP_021636694.1	gbkey=CDS	gene=LOC110632686
Diameter	N	scaffold1375	NW_018747064.1	Gnomon	gene	83722	90802	.	-	.	ID=gene36456	Dbxref=GeneID:110646542	Name=LOC110646542	gbkey=Gene	gene=LOC110646542	gene_biotype=protein_coding"
Diameter	N	scaffold1375	NW_018747064.1	Gnomon	mRNA	83722	90802	.	-	.	ID=rna57306	Parent=gene36456	Dbxref=GeneID:110646542,Genbank:XM_021800015.1	Name=XM_021800015.1	gbkey=mRNA	gene=LOC110646542
Diameter	N	scaffold1375	NW_018747064.1	Gnomon	exon	88145	88368	.	-	.	ID=id409371	Parent=rna57306	Dbxref=GeneID:110646542,Genbank:XM_021800015.1	gbkey=mRNA	gene=LOC110646542	product=uncharacterized LOC110646542%2C transcript variant X2
Diameter	N	scaffold1375	NW_018747064.1	Gnomon	exon	87663	87840	.	-	.	ID=id409372	Parent=rna57306	Dbxref=GeneID:110646542,Genbank:XM_021800015.1	gbkey=mRNA	gene=LOC110646542	product=uncharacterized LOC110646542%2C transcript variant X2
Diameter	N	scaffold1375	NW_018747064.1	Gnomon	exon	86793	87355	.	-	.	ID=id409373	Parent=rna57306	Dbxref=GeneID:110646542,Genbank:XM_021800015.1	gbkey=mRNA	gene=LOC110646542	product=uncharacterized LOC110646542%2C transcript variant X2
Diameter	N	scaffold1375	NW_018747064.1	Gnomon	exon	85874	86161	.	-	.	ID=id409374	Parent=rna57306	Dbxref=GeneID:110646542,Genbank:XM_021800015.1	gbkey=mRNA	gene=LOC110646542	product=uncharacterized LOC110646542%2C transcript variant X2
Diameter	N	scaffold1375	NW_018747064.1	Gnomon	exon	85326	85436	.	-	.	ID=id409375	Parent=rna57306	Dbxref=GeneID:110646542,Genbank:XM_021800015.1	gbkey=mRNA	gene=LOC110646542	product=uncharacterized LOC110646542%2C transcript variant X2
Diameter	N	scaffold1375	NW_018747064.1	Gnomon	exon	83722	84404	.	-	.	ID=id409376	Parent=rna57306	Dbxref=GeneID:110646542,Genbank:XM_021800015.1	gbkey=mRNA	gene=LOC110646542	product=uncharacterized LOC110646542%2C transcript variant X2
Diameter	N	scaffold1375	NW_018747064.1	Gnomon	CDS	88145	88267	.	-	0	ID=cds50020	Parent=rna57306	Dbxref=GeneID:110646542,Genbank:XP_021655707.1	Name=XP_021655707.1	gbkey=CDS	gene=LOC110646542
Diameter	N	scaffold1375	NW_018747064.1	Gnomon	mRNA	83722	89264	.	-	.	ID=rna57307	Parent=gene36456	Dbxref=GeneID:110646542,Genbank:XM_021800014.1	Name=XM_021800014.1	gbkey=mRNA	gene=LOC110646542
Diameter	N	scaffold1375	NW_018747064.1	Gnomon	exon	88145	89264	.	-	.	ID=id409377	Parent=rna57307	Dbxref=GeneID:110646542,Genbank:XM_021800014.1	gbkey=mRNA	gene=LOC110646542	product=uncharacterized LOC110646542%2C transcript variant X1
Diameter	N	scaffold1375	NW_018747064.1	Gnomon	exon	87663	87840	.	-	.	ID=id409378	Parent=rna57307	Dbxref=GeneID:110646542,Genbank:XM_021800014.1	gbkey=mRNA	gene=LOC110646542	product=uncharacterized LOC110646542%2C transcript variant X1
Diameter	N	scaffold1375	NW_018747064.1	Gnomon	exon	86793	87355	.	-	.	ID=id409379	Parent=rna57307	Dbxref=GeneID:110646542,Genbank:XM_021800014.1	gbkey=mRNA	gene=LOC110646542	product=uncharacterized LOC110646542%2C transcript variant X1
Diameter	N	scaffold1375	NW_018747064.1	Gnomon	exon	85874	86161	.	-	.	ID=id409380	Parent=rna57307	Dbxref=GeneID:110646542,Genbank:XM_021800014.1	gbkey=mRNA	gene=LOC110646542	product=uncharacterized LOC110646542%2C transcript variant X1
Diameter	N	scaffold1375	NW_018747064.1	Gnomon	exon	85326	85436	.	-	.	ID=id409381	Parent=rna57307	Dbxref=GeneID:110646542,Genbank:XM_021800014.1	gbkey=mRNA	gene=LOC110646542	product=uncharacterized LOC110646542%2C transcript variant X1
Diameter	N	scaffold1375	NW_018747064.1	Gnomon	exon	83722	84404	.	-	.	ID=id409382	Parent=rna57307	Dbxref=GeneID:110646542,Genbank:XM_021800014.1	gbkey=mRNA	gene=LOC110646542	product=uncharacterized LOC110646542%2C transcript variant X1
Diameter	N	scaffold1375	NW_018747064.1	Gnomon	CDS	88145	88267	.	-	0	ID=cds50021	Parent=rna57307	Dbxref=GeneID:110646542,Genbank:XP_021655706.1	Name=XP_021655706.1	gbkey=CDS	gene=LOC110646542
Diameter	O	scaffold1431	NW_018747120.1	Gnomon	exon	85874	86258	.	-	.	ID=id414029	Parent=rna57942	Dbxref=GeneID:110646982,Genbank:XR_002493269.1	gbkey=ncRNA	gene=LOC110646982	product=uncharacterized LOC110646982%2C transcript variant X4
Diameter	O	scaffold1431	NW_018747120.1	Gnomon	exon	85874	86256	.	-	.	ID=id414034	Parent=rna57943	Dbxref=GeneID:110646982,Genbank:XR_002493268.1	gbkey=ncRNA	gene=LOC110646982	product=uncharacterized LOC110646982%2C transcript variant X3
Diameter	O	scaffold1431	NW_018747120.1	Gnomon	gene	87076	90988	.	-	.	ID=gene36864	Dbxref=GeneID:110646983	Name=LOC110646983	gbkey=Gene	gene=LOC110646983	gene_biotype=protein_coding"
Diameter	O	scaffold1431	NW_018747120.1	Gnomon	mRNA	87076	90988	.	-	.	ID=rna57954	Parent=gene36864	Dbxref=GeneID:110646983,Genbank:XM_021800615.1	Name=XM_021800615.1	gbkey=mRNA	gene=LOC110646983
Diameter	O	scaffold1431	NW_018747120.1	Gnomon	exon	90598	90988	.	-	.	ID=id414054	Parent=rna57954	Dbxref=GeneID:110646983,Genbank:XM_021800615.1	gbkey=mRNA	gene=LOC110646983	product=ADP-ribosylation factor-like protein 8a
Diameter	O	scaffold1431	NW_018747120.1	Gnomon	exon	88881	88962	.	-	.	ID=id414055	Parent=rna57954	Dbxref=GeneID:110646983,Genbank:XM_021800615.1	gbkey=mRNA	gene=LOC110646983	product=ADP-ribosylation factor-like protein 8a
Diameter	O	scaffold1431	NW_018747120.1	Gnomon	exon	88746	88778	.	-	.	ID=id414056	Parent=rna57954	Dbxref=GeneID:110646983,Genbank:XM_021800615.1	gbkey=mRNA	gene=LOC110646983	product=ADP-ribosylation factor-like protein 8a
Diameter	O	scaffold1431	NW_018747120.1	Gnomon	exon	88506	88627	.	-	.	ID=id414057	Parent=rna57954	Dbxref=GeneID:110646983,Genbank:XM_021800615.1	gbkey=mRNA	gene=LOC110646983	product=ADP-ribosylation factor-like protein 8a
Diameter	O	scaffold1431	NW_018747120.1	Gnomon	exon	87819	87980	.	-	.	ID=id414058	Parent=rna57954	Dbxref=GeneID:110646983,Genbank:XM_021800615.1	gbkey=mRNA	gene=LOC110646983	product=ADP-ribosylation factor-like protein 8a
Diameter	O	scaffold1431	NW_018747120.1	Gnomon	exon	87076	87498	.	-	.	ID=id414059	Parent=rna57954	Dbxref=GeneID:110646983,Genbank:XM_021800615.1	gbkey=mRNA	gene=LOC110646983	product=ADP-ribosylation factor-like protein 8a
Diameter	O	scaffold1431	NW_018747120.1	Gnomon	CDS	90598	90635	.	-	0	ID=cds50555	Parent=rna57954	Dbxref=GeneID:110646983,Genbank:XP_021656307.1	Name=XP_021656307.1	gbkey=CDS	gene=LOC110646983
Diameter	O	scaffold1431	NW_018747120.1	Gnomon	gene	72719	86258	.	-	.	ID=gene36856	Dbxref=GeneID:110646982	Name=LOC110646982	gbkey=Gene	gene=LOC110646982	gene_biotype=lncRNA"
Diameter	O	scaffold1431	NW_018747120.1	Gnomon	lnc_RNA	72719	86258	.	-	.	ID=rna57942	Parent=gene36856	Dbxref=GeneID:110646982,Genbank:XR_002493269.1	Name=XR_002493269.1	gbkey=ncRNA	gene=LOC110646982
Diameter	O	scaffold1431	NW_018747120.1	Gnomon	lnc_RNA	72719	86256	.	-	.	ID=rna57943	Parent=gene36856	Dbxref=GeneID:110646982,Genbank:XR_002493268.1	Name=XR_002493268.1	gbkey=ncRNA	gene=LOC110646982
Diameter	P	scaffold0026	NW_018745715.1	Gnomon	exon	3407143	3407289	.	-	.	ID=id26838	Parent=rna3690	Dbxref=GeneID:110673374,Genbank:XM_021836496.1	gbkey=mRNA	gene=LOC110673374	product=tubulin-folding cofactor E
Diameter	P	scaffold0026	NW_018745715.1	Gnomon	exon	3406934	3407008	.	-	.	ID=id26839	Parent=rna3690	Dbxref=GeneID:110673374,Genbank:XM_021836496.1	gbkey=mRNA	gene=LOC110673374	product=tubulin-folding cofactor E
Diameter	P	scaffold0026	NW_018745715.1	Gnomon	exon	3405930	3406039	.	-	.	ID=id26840	Parent=rna3690	Dbxref=GeneID:110673374,Genbank:XM_021836496.1	gbkey=mRNA	gene=LOC110673374	product=tubulin-folding cofactor E
Diameter	P	scaffold0026	NW_018745715.1	Gnomon	exon	3405679	3405815	.	-	.	ID=id26841	Parent=rna3690	Dbxref=GeneID:110673374,Genbank:XM_021836496.1	gbkey=mRNA	gene=LOC110673374	product=tubulin-folding cofactor E
Diameter	P	scaffold0026	NW_018745715.1	Gnomon	exon	3405537	3405598	.	-	.	ID=id26842	Parent=rna3690	Dbxref=GeneID:110673374,Genbank:XM_021836496.1	gbkey=mRNA	gene=LOC110673374	product=tubulin-folding cofactor E
Diameter	P	scaffold0026	NW_018745715.1	Gnomon	exon	3403918	3404025	.	-	.	ID=id26843	Parent=rna3690	Dbxref=GeneID:110673374,Genbank:XM_021836496.1	gbkey=mRNA	gene=LOC110673374	product=tubulin-folding cofactor E
Diameter	P	scaffold0026	NW_018745715.1	Gnomon	exon	3403795	3403829	.	-	.	ID=id26844	Parent=rna3690	Dbxref=GeneID:110673374,Genbank:XM_021836496.1	gbkey=mRNA	gene=LOC110673374	product=tubulin-folding cofactor E
Diameter	P	scaffold0026	NW_018745715.1	Gnomon	exon	3403526	3403588	.	-	.	ID=id26845	Parent=rna3690	Dbxref=GeneID:110673374,Genbank:XM_021836496.1	gbkey=mRNA	gene=LOC110673374	product=tubulin-folding cofactor E
Diameter	P	scaffold0026	NW_018745715.1	Gnomon	exon	3401892	3401983	.	-	.	ID=id26846	Parent=rna3690	Dbxref=GeneID:110673374,Genbank:XM_021836496.1	gbkey=mRNA	gene=LOC110673374	product=tubulin-folding cofactor E
Diameter	P	scaffold0026	NW_018745715.1	Gnomon	exon	3401734	3401810	.	-	.	ID=id26847	Parent=rna3690	Dbxref=GeneID:110673374,Genbank:XM_021836496.1	gbkey=mRNA	gene=LOC110673374	product=tubulin-folding cofactor E
Diameter	P	scaffold0026	NW_018745715.1	Gnomon	exon	3401577	3401654	.	-	.	ID=id26848	Parent=rna3690	Dbxref=GeneID:110673374,Genbank:XM_021836496.1	gbkey=mRNA	gene=LOC110673374	product=tubulin-folding cofactor E
Diameter	P	scaffold0026	NW_018745715.1	Gnomon	exon	3400498	3401001	.	-	.	ID=id26849	Parent=rna3690	Dbxref=GeneID:110673374,Genbank:XM_021836496.1	gbkey=mRNA	gene=LOC110673374	product=tubulin-folding cofactor E
Diameter	P	scaffold0026	NW_018745715.1	Gnomon	CDS	3407143	3407289	.	-	0	ID=cds3044	Parent=rna3690	Dbxref=GeneID:110673374,Genbank:XP_021692188.1	Name=XP_021692188.1	gbkey=CDS	gene=LOC110673374
Diameter	P	scaffold0026	NW_018745715.1	Gnomon	gene	3400498	3415375	.	-	.	ID=gene2158	Dbxref=GeneID:110673374	Name=LOC110673374	gbkey=Gene	gene=LOC110673374	gene_biotype=protein_coding"
Diameter	P	scaffold0026	NW_018745715.1	Gnomon	mRNA	3400498	3415375	.	-	.	ID=rna3690	Parent=gene2158	Dbxref=GeneID:110673374,Genbank:XM_021836496.1	Name=XM_021836496.1	gbkey=mRNA	gene=LOC110673374
Diameter	R	scaffold0008	NW_018745697.1	Gnomon	exon	554924	555636	.	+	.	ID=id7085	Parent=gene551	Dbxref=GeneID:110655249	gbkey=exon	gene=LOC110655249	model_evidence=Supporting evidence includes similarity to: 4 Proteins%2C and 96%25 coverage of the annotated genomic feature by RNAseq alignments"
Diameter	R	scaffold0008	NW_018745697.1	Gnomon	exon	556619	556952	.	+	.	ID=id7086	Parent=gene551	Dbxref=GeneID:110655249	gbkey=exon	gene=LOC110655249	model_evidence=Supporting evidence includes similarity to: 4 Proteins%2C and 96%25 coverage of the annotated genomic feature by RNAseq alignments"
Diameter	R	scaffold0008	NW_018745697.1	Gnomon	exon	557285	557416	.	+	.	ID=id7087	Parent=gene551	Dbxref=GeneID:110655249	gbkey=exon	gene=LOC110655249	model_evidence=Supporting evidence includes similarity to: 4 Proteins%2C and 96%25 coverage of the annotated genomic feature by RNAseq alignments"
Diameter	R	scaffold0008	NW_018745697.1	Gnomon	exon	557543	557806	.	+	.	ID=id7088	Parent=gene551	Dbxref=GeneID:110655249	gbkey=exon	gene=LOC110655249	model_evidence=Supporting evidence includes similarity to: 4 Proteins%2C and 96%25 coverage of the annotated genomic feature by RNAseq alignments"
Diameter	R	scaffold0008	NW_018745697.1	Gnomon	exon	557997	558455	.	+	.	ID=id7089	Parent=gene551	Dbxref=GeneID:110655249	gbkey=exon	gene=LOC110655249	model_evidence=Supporting evidence includes similarity to: 4 Proteins%2C and 96%25 coverage of the annotated genomic feature by RNAseq alignments"
Diameter	R	scaffold0008	NW_018745697.1	Gnomon	gene	558388	565146	.	-	.	ID=gene552	Dbxref=GeneID:110655239	Name=LOC110655239	gbkey=Gene	gene=LOC110655239	gene_biotype=protein_coding"
Diameter	R	scaffold0008	NW_018745697.1	Gnomon	mRNA	558388	565146	.	-	.	ID=rna953	Parent=gene552	Dbxref=GeneID:110655239,Genbank:XM_021811483.1	Name=XM_021811483.1	gbkey=mRNA	gene=LOC110655239
Diameter	R	scaffold0008	NW_018745697.1	Gnomon	exon	560366	563675	.	-	.	ID=id7092	Parent=rna953	Dbxref=GeneID:110655239,Genbank:XM_021811483.1	gbkey=mRNA	gene=LOC110655239	product=auxilin-like protein 1%2C transcript variant X2
Diameter	R	scaffold0008	NW_018745697.1	Gnomon	exon	560200	560266	.	-	.	ID=id7093	Parent=rna953	Dbxref=GeneID:110655239,Genbank:XM_021811483.1	gbkey=mRNA	gene=LOC110655239	product=auxilin-like protein 1%2C transcript variant X2
Diameter	R	scaffold0008	NW_018745697.1	Gnomon	exon	559981	560063	.	-	.	ID=id7094	Parent=rna953	Dbxref=GeneID:110655239,Genbank:XM_021811483.1	gbkey=mRNA	gene=LOC110655239	product=auxilin-like protein 1%2C transcript variant X2
Diameter	R	scaffold0008	NW_018745697.1	Gnomon	exon	559822	559887	.	-	.	ID=id7095	Parent=rna953	Dbxref=GeneID:110655239,Genbank:XM_021811483.1	gbkey=mRNA	gene=LOC110655239	product=auxilin-like protein 1%2C transcript variant X2
Diameter	R	scaffold0008	NW_018745697.1	Gnomon	exon	559641	559730	.	-	.	ID=id7096	Parent=rna953	Dbxref=GeneID:110655239,Genbank:XM_021811483.1	gbkey=mRNA	gene=LOC110655239	product=auxilin-like protein 1%2C transcript variant X2
Diameter	R	scaffold0008	NW_018745697.1	Gnomon	exon	559120	559296	.	-	.	ID=id7097	Parent=rna953	Dbxref=GeneID:110655239,Genbank:XM_021811483.1	gbkey=mRNA	gene=LOC110655239	product=auxilin-like protein 1%2C transcript variant X2
Diameter	R	scaffold0008	NW_018745697.1	Gnomon	exon	558388	558702	.	-	.	ID=id7098	Parent=rna953	Dbxref=GeneID:110655239,Genbank:XM_021811483.1	gbkey=mRNA	gene=LOC110655239	product=auxilin-like protein 1%2C transcript variant X2
Diameter	R	scaffold0008	NW_018745697.1	Gnomon	CDS	560366	563675	.	-	1	ID=cds800	Parent=rna953	Dbxref=GeneID:110655239,Genbank:XP_021667175.1	Name=XP_021667175.1	gbkey=CDS	gene=LOC110655239
Diameter	R	scaffold0008	NW_018745697.1	Gnomon	mRNA	558388	565146	.	-	.	ID=rna954	Parent=gene552	Dbxref=GeneID:110655239,Genbank:XM_021811474.1	Name=XM_021811474.1	gbkey=mRNA	gene=LOC110655239
Diameter	R	scaffold0008	NW_018745697.1	Gnomon	exon	560366	563675	.	-	.	ID=id7100	Parent=rna954	Dbxref=GeneID:110655239,Genbank:XM_021811474.1	gbkey=mRNA	gene=LOC110655239	product=auxilin-like protein 1%2C transcript variant X1
Diameter	R	scaffold0008	NW_018745697.1	Gnomon	exon	560200	560266	.	-	.	ID=id7101	Parent=rna954	Dbxref=GeneID:110655239,Genbank:XM_021811474.1	gbkey=mRNA	gene=LOC110655239	product=auxilin-like protein 1%2C transcript variant X1
Diameter	R	scaffold0008	NW_018745697.1	Gnomon	exon	559981	560063	.	-	.	ID=id7102	Parent=rna954	Dbxref=GeneID:110655239,Genbank:XM_021811474.1	gbkey=mRNA	gene=LOC110655239	product=auxilin-like protein 1%2C transcript variant X1
Diameter	R	scaffold0008	NW_018745697.1	Gnomon	exon	559822	559887	.	-	.	ID=id7103	Parent=rna954	Dbxref=GeneID:110655239,Genbank:XM_021811474.1	gbkey=mRNA	gene=LOC110655239	product=auxilin-like protein 1%2C transcript variant X1
Diameter	R	scaffold0008	NW_018745697.1	Gnomon	exon	559641	559730	.	-	.	ID=id7104	Parent=rna954	Dbxref=GeneID:110655239,Genbank:XM_021811474.1	gbkey=mRNA	gene=LOC110655239	product=auxilin-like protein 1%2C transcript variant X1
Diameter	R	scaffold0008	NW_018745697.1	Gnomon	exon	559120	559296	.	-	.	ID=id7105	Parent=rna954	Dbxref=GeneID:110655239,Genbank:XM_021811474.1	gbkey=mRNA	gene=LOC110655239	product=auxilin-like protein 1%2C transcript variant X1
Diameter	R	scaffold0008	NW_018745697.1	Gnomon	exon	558388	558702	.	-	.	ID=id7106	Parent=rna954	Dbxref=GeneID:110655239,Genbank:XM_021811474.1	gbkey=mRNA	gene=LOC110655239	product=auxilin-like protein 1%2C transcript variant X1
Diameter	R	scaffold0008	NW_018745697.1	Gnomon	CDS	560366	563675	.	-	1	ID=cds801	Parent=rna954	Dbxref=GeneID:110655239,Genbank:XP_021667166.1	Name=XP_021667166.1	gbkey=CDS	gene=LOC110655239
Diameter	R	scaffold0008	NW_018745697.1	Gnomon	pseudogene	554924	558455	.	+	.	ID=gene551	Dbxref=GeneID:110655249	Name=LOC110655249	gbkey=Gene	gene=LOC110655249	gene_biotype=pseudogene
Diameter	S	scaffold0037	NW_018745726.1	Gnomon	exon	1948168	1948252	.	-	.	ID=id35237	Parent=rna4848	Dbxref=GeneID:110639458,Genbank:XM_021790431.1	gbkey=mRNA	gene=LOC110639458	product=cadmium-induced protein AS8-like%2C transcript variant X3
Diameter	S	scaffold0037	NW_018745726.1	Gnomon	CDS	1948168	1948252	.	-	0	ID=cds4037	Parent=rna4848	Dbxref=GeneID:110639458,Genbank:XP_021646123.1	Name=XP_021646123.1	gbkey=CDS	gene=LOC110639458
Diameter	S	scaffold0037	NW_018745726.1	Gnomon	mRNA	1941621	1949335	.	-	.	ID=rna4849	Parent=gene2901	Dbxref=GeneID:110639458,Genbank:XM_021790412.1	Name=XM_021790412.1	gbkey=mRNA	gene=LOC110639458
Diameter	S	scaffold0037	NW_018745726.1	Gnomon	exon	1948168	1948443	.	-	.	ID=id35242	Parent=rna4849	Dbxref=GeneID:110639458,Genbank:XM_021790412.1	gbkey=mRNA	gene=LOC110639458	product=cadmium-induced protein AS8-like%2C transcript variant X1
Diameter	S	scaffold0037	NW_018745726.1	Gnomon	CDS	1948168	1948443	.	-	2	ID=cds4038	Parent=rna4849	Dbxref=GeneID:110639458,Genbank:XP_021646104.1	Name=XP_021646104.1	gbkey=CDS	gene=LOC110639458
Diameter	S	scaffold0037	NW_018745726.1	Gnomon	mRNA	1942309	1949335	.	-	.	ID=rna4850	Parent=gene2901	Dbxref=GeneID:110639458,Genbank:XM_021790421.1	Name=XM_021790421.1	gbkey=mRNA	gene=LOC110639458
Diameter	S	scaffold0037	NW_018745726.1	Gnomon	exon	1948168	1948443	.	-	.	ID=id35247	Parent=rna4850	Dbxref=GeneID:110639458,Genbank:XM_021790421.1	gbkey=mRNA	gene=LOC110639458	product=cadmium-induced protein AS8-like%2C transcript variant X2
Diameter	S	scaffold0037	NW_018745726.1	Gnomon	CDS	1948168	1948443	.	-	2	ID=cds4039	Parent=rna4850	Dbxref=GeneID:110639458,Genbank:XP_021646113.1	Name=XP_021646113.1	gbkey=CDS	gene=LOC110639458
Diameter	S	scaffold0037	NW_018745726.1	Gnomon	gene	1941621	1950461	.	-	.	ID=gene2901	Dbxref=GeneID:110639458	Name=LOC110639458	gbkey=Gene	gene=LOC110639458	gene_biotype=protein_coding"
Diameter	S	scaffold0037	NW_018745726.1	Gnomon	mRNA	1941621	1950461	.	-	.	ID=rna4848	Parent=gene2901	Dbxref=GeneID:110639458,Genbank:XM_021790431.1	Name=XM_021790431.1	gbkey=mRNA	gene=LOC110639458
Diameter	U	scaffold0364	NW_018746053.1	Gnomon	exon	16546	16778	.	+	.	ID=id189455	Parent=gene16681	Dbxref=GeneID:110667208	gbkey=exon	gene=LOC110667208	model_evidence=Supporting evidence includes similarity to: 4 Proteins"
Diameter	U	scaffold0364	NW_018746053.1	Gnomon	exon	18523	18839	.	+	.	ID=id189456	Parent=gene16681	Dbxref=GeneID:110667208	gbkey=exon	gene=LOC110667208	model_evidence=Supporting evidence includes similarity to: 4 Proteins"
Diameter	U	scaffold0364	NW_018746053.1	Gnomon	exon	19230	19409	.	+	.	ID=id189457	Parent=gene16681	Dbxref=GeneID:110667208	gbkey=exon	gene=LOC110667208	model_evidence=Supporting evidence includes similarity to: 4 Proteins"
Diameter	U	scaffold0364	NW_018746053.1	Gnomon	gene	20330	21567	.	+	.	ID=gene16682	Dbxref=GeneID:110667205	Name=LOC110667205	gbkey=Gene	gene=LOC110667205	gene_biotype=protein_coding"
Diameter	U	scaffold0364	NW_018746053.1	Gnomon	mRNA	20330	21567	.	+	.	ID=rna26356	Parent=gene16682	Dbxref=GeneID:110667205,Genbank:XM_021827986.1	Name=XM_021827986.1	gbkey=mRNA	gene=LOC110667205
Diameter	U	scaffold0364	NW_018746053.1	Gnomon	exon	20330	21567	.	+	.	ID=id189458	Parent=rna26356	Dbxref=GeneID:110667205,Genbank:XM_021827986.1	gbkey=mRNA	gene=LOC110667205	product=putative clathrin assembly protein At4g40080
Diameter	U	scaffold0364	NW_018746053.1	Gnomon	CDS	20376	21401	.	+	0	ID=cds22786	Parent=rna26356	Dbxref=GeneID:110667205,Genbank:XP_021683678.1	Name=XP_021683678.1	gbkey=CDS	gene=LOC110667205
Diameter	U	scaffold0364	NW_018746053.1	Gnomon	gene	24543	27384	.	-	.	ID=gene16683	Dbxref=GeneID:110667211	Name=LOC110667211	gbkey=Gene	gene=LOC110667211	gene_biotype=protein_coding"
Diameter	U	scaffold0364	NW_018746053.1	Gnomon	mRNA	24543	27384	.	-	.	ID=rna26357	Parent=gene16683	Dbxref=GeneID:110667211,Genbank:XM_021827990.1	Name=XM_021827990.1	gbkey=mRNA	gene=LOC110667211
Diameter	U	scaffold0364	NW_018746053.1	Gnomon	exon	26993	27384	.	-	.	ID=id189459	Parent=rna26357	Dbxref=GeneID:110667211,Genbank:XM_021827990.1	gbkey=mRNA	gene=LOC110667211	product=protein DETOXIFICATION 27-like%2C transcript variant X1
Diameter	U	scaffold0364	NW_018746053.1	Gnomon	exon	26254	26792	.	-	.	ID=id189460	Parent=rna26357	Dbxref=GeneID:110667211,Genbank:XM_021827990.1	gbkey=mRNA	gene=LOC110667211	product=protein DETOXIFICATION 27-like%2C transcript variant X1
Diameter	U	scaffold0364	NW_018746053.1	Gnomon	exon	26082	26168	.	-	.	ID=id189461	Parent=rna26357	Dbxref=GeneID:110667211,Genbank:XM_021827990.1	gbkey=mRNA	gene=LOC110667211	product=protein DETOXIFICATION 27-like%2C transcript variant X1
Diameter	U	scaffold0364	NW_018746053.1	Gnomon	exon	25935	25991	.	-	.	ID=id189462	Parent=rna26357	Dbxref=GeneID:110667211,Genbank:XM_021827990.1	gbkey=mRNA	gene=LOC110667211	product=protein DETOXIFICATION 27-like%2C transcript variant X1
Diameter	U	scaffold0364	NW_018746053.1	Gnomon	exon	25508	25746	.	-	.	ID=id189463	Parent=rna26357	Dbxref=GeneID:110667211,Genbank:XM_021827990.1	gbkey=mRNA	gene=LOC110667211	product=protein DETOXIFICATION 27-like%2C transcript variant X1
Diameter	U	scaffold0364	NW_018746053.1	Gnomon	exon	25305	25423	.	-	.	ID=id189464	Parent=rna26357	Dbxref=GeneID:110667211,Genbank:XM_021827990.1	gbkey=mRNA	gene=LOC110667211	product=protein DETOXIFICATION 27-like%2C transcript variant X1
Diameter	U	scaffold0364	NW_018746053.1	Gnomon	exon	25113	25202	.	-	.	ID=id189465	Parent=rna26357	Dbxref=GeneID:110667211,Genbank:XM_021827990.1	gbkey=mRNA	gene=LOC110667211	product=protein DETOXIFICATION 27-like%2C transcript variant X1
Diameter	U	scaffold0364	NW_018746053.1	Gnomon	exon	24543	24799	.	-	.	ID=id189466	Parent=rna26357	Dbxref=GeneID:110667211,Genbank:XM_021827990.1	gbkey=mRNA	gene=LOC110667211	product=protein DETOXIFICATION 27-like%2C transcript variant X1
Diameter	U	scaffold0364	NW_018746053.1	Gnomon	CDS	26993	27271	.	-	0	ID=cds22787	Parent=rna26357	Dbxref=GeneID:110667211,Genbank:XP_021683682.1	Name=XP_021683682.1	gbkey=CDS	gene=LOC110667211
Diameter	U	scaffold0364	NW_018746053.1	Gnomon	mRNA	24543	27244	.	-	.	ID=rna26358	Parent=gene16683	Dbxref=GeneID:110667211,Genbank:XM_021827991.1	Name=XM_021827991.1	gbkey=mRNA	gene=LOC110667211
Diameter	U	scaffold0364	NW_018746053.1	Gnomon	exon	26993	27244	.	-	.	ID=id189467	Parent=rna26358	Dbxref=GeneID:110667211,Genbank:XM_021827991.1	gbkey=mRNA	gene=LOC110667211	product=protein DETOXIFICATION 27-like%2C transcript variant X2
Diameter	U	scaffold0364	NW_018746053.1	Gnomon	exon	26254	26788	.	-	.	ID=id189468	Parent=rna26358	Dbxref=GeneID:110667211,Genbank:XM_021827991.1	gbkey=mRNA	gene=LOC110667211	product=protein DETOXIFICATION 27-like%2C transcript variant X2
Diameter	U	scaffold0364	NW_018746053.1	Gnomon	exon	26082	26168	.	-	.	ID=id189469	Parent=rna26358	Dbxref=GeneID:110667211,Genbank:XM_021827991.1	gbkey=mRNA	gene=LOC110667211	product=protein DETOXIFICATION 27-like%2C transcript variant X2
Diameter	U	scaffold0364	NW_018746053.1	Gnomon	exon	25935	25991	.	-	.	ID=id189470	Parent=rna26358	Dbxref=GeneID:110667211,Genbank:XM_021827991.1	gbkey=mRNA	gene=LOC110667211	product=protein DETOXIFICATION 27-like%2C transcript variant X2
Diameter	U	scaffold0364	NW_018746053.1	Gnomon	exon	25508	25746	.	-	.	ID=id189471	Parent=rna26358	Dbxref=GeneID:110667211,Genbank:XM_021827991.1	gbkey=mRNA	gene=LOC110667211	product=protein DETOXIFICATION 27-like%2C transcript variant X2
Diameter	U	scaffold0364	NW_018746053.1	Gnomon	exon	25305	25423	.	-	.	ID=id189472	Parent=rna26358	Dbxref=GeneID:110667211,Genbank:XM_021827991.1	gbkey=mRNA	gene=LOC110667211	product=protein DETOXIFICATION 27-like%2C transcript variant X2
Diameter	U	scaffold0364	NW_018746053.1	Gnomon	exon	25113	25202	.	-	.	ID=id189473	Parent=rna26358	Dbxref=GeneID:110667211,Genbank:XM_021827991.1	gbkey=mRNA	gene=LOC110667211	product=protein DETOXIFICATION 27-like%2C transcript variant X2
Diameter	U	scaffold0364	NW_018746053.1	Gnomon	exon	24543	24799	.	-	.	ID=id189474	Parent=rna26358	Dbxref=GeneID:110667211,Genbank:XM_021827991.1	gbkey=mRNA	gene=LOC110667211	product=protein DETOXIFICATION 27-like%2C transcript variant X2
Diameter	U	scaffold0364	NW_018746053.1	Gnomon	CDS	26993	27146	.	-	0	ID=cds22788	Parent=rna26358	Dbxref=GeneID:110667211,Genbank:XP_021683683.1	Name=XP_021683683.1	gbkey=CDS	gene=LOC110667211
Diameter	U	scaffold0364	NW_018746053.1	Gnomon	exon	30008	30306	.	-	.	ID=id189475	Parent=gene16684	Dbxref=GeneID:110667171	gbkey=exon	gene=LOC110667171	model_evidence=Supporting evidence includes similarity to: 6 Proteins%2C and 100%25 coverage of the annotated genomic feature by RNAseq alignments%2C including 14 samples with support for all annotated introns"
Diameter	U	scaffold0364	NW_018746053.1	Gnomon	pseudogene	16256	19409	.	+	.	ID=gene16681	Dbxref=GeneID:110667208	Name=LOC110667208	gbkey=Gene	gene=LOC110667208	gene_biotype=pseudogene
Diameter	U	scaffold0364	NW_018746053.1	Gnomon	exon	16256	16468	.	+	.	ID=id189454	Parent=gene16681	Dbxref=GeneID:110667208	gbkey=exon	gene=LOC110667208	model_evidence=Supporting evidence includes similarity to: 4 Proteins"
Diameter	U	scaffold0364	NW_018746053.1	Gnomon	pseudogene	30008	35413	.	-	.	ID=gene16684	Dbxref=GeneID:110667171	Name=LOC110667171	gbkey=Gene	gene=LOC110667171	gene_biotype=pseudogene
Diameter	V	scaffold0724	NW_018746413.1	Gnomon	exon	147029	147099	.	-	.	ID=id298803	Parent=rna41782	Dbxref=GeneID:110635598,Genbank:XM_021784995.1	gbkey=mRNA	gene=LOC110635598	product=probable inositol transporter 2
Diameter	V	scaffold0724	NW_018746413.1	Gnomon	exon	145522	145857	.	-	.	ID=id298804	Parent=rna41782	Dbxref=GeneID:110635598,Genbank:XM_021784995.1	gbkey=mRNA	gene=LOC110635598	product=probable inositol transporter 2
Diameter	V	scaffold0724	NW_018746413.1	Gnomon	exon	145329	145436	.	-	.	ID=id298805	Parent=rna41782	Dbxref=GeneID:110635598,Genbank:XM_021784995.1	gbkey=mRNA	gene=LOC110635598	product=probable inositol transporter 2
Diameter	V	scaffold0724	NW_018746413.1	Gnomon	exon	144648	145247	.	-	.	ID=id298806	Parent=rna41782	Dbxref=GeneID:110635598,Genbank:XM_021784995.1	gbkey=mRNA	gene=LOC110635598	product=probable inositol transporter 2
Diameter	V	scaffold0724	NW_018746413.1	Gnomon	exon	143917	144578	.	-	.	ID=id298807	Parent=rna41782	Dbxref=GeneID:110635598,Genbank:XM_021784995.1	gbkey=mRNA	gene=LOC110635598	product=probable inositol transporter 2
Diameter	V	scaffold0724	NW_018746413.1	Gnomon	CDS	147238	147373	.	-	0	ID=cds36386	Parent=rna41782	Dbxref=GeneID:110635598,Genbank:XP_021640687.1	Name=XP_021640687.1	gbkey=CDS	gene=LOC110635598
Diameter	V	scaffold0724	NW_018746413.1	Gnomon	gene	143917	147773	.	-	.	ID=gene26598	Dbxref=GeneID:110635598	Name=LOC110635598	gbkey=Gene	gene=LOC110635598	gene_biotype=protein_coding"
Diameter	V	scaffold0724	NW_018746413.1	Gnomon	mRNA	143917	147773	.	-	.	ID=rna41782	Parent=gene26598	Dbxref=GeneID:110635598,Genbank:XM_021784995.1	Name=XM_021784995.1	gbkey=mRNA	gene=LOC110635598
Diameter	V	scaffold0724	NW_018746413.1	Gnomon	exon	147238	147773	.	-	.	ID=id298802	Parent=rna41782	Dbxref=GeneID:110635598,Genbank:XM_021784995.1	gbkey=mRNA	gene=LOC110635598	product=probable inositol transporter 2
Diameter	W	scaffold1056	NW_018746745.1	Gnomon	exon	217545	217698	.	-	.	ID=id369914	Parent=gene32870	Dbxref=GeneID:110642538	gbkey=exon	gene=LOC110642538	model_evidence=Supporting evidence includes similarity to: 6 Proteins%2C and 45%25 coverage of the annotated genomic feature by RNAseq alignments"
Diameter	W	scaffold1056	NW_018746745.1	Gnomon	exon	217871	218055	.	-	.	ID=id369915	Parent=gene32870	Dbxref=GeneID:110642538	gbkey=exon	gene=LOC110642538	model_evidence=Supporting evidence includes similarity to: 6 Proteins%2C and 45%25 coverage of the annotated genomic feature by RNAseq alignments"
Diameter	W	scaffold1056	NW_018746745.1	Gnomon	exon	218161	218237	.	-	.	ID=id369916	Parent=gene32870	Dbxref=GeneID:110642538	gbkey=exon	gene=LOC110642538	model_evidence=Supporting evidence includes similarity to: 6 Proteins%2C and 45%25 coverage of the annotated genomic feature by RNAseq alignments"
Diameter	W	scaffold1056	NW_018746745.1	Gnomon	exon	218398	218503	.	-	.	ID=id369917	Parent=gene32870	Dbxref=GeneID:110642538	gbkey=exon	gene=LOC110642538	model_evidence=Supporting evidence includes similarity to: 6 Proteins%2C and 45%25 coverage of the annotated genomic feature by RNAseq alignments"
Diameter	W	scaffold1056	NW_018746745.1	Gnomon	exon	218593	218724	.	-	.	ID=id369918	Parent=gene32870	Dbxref=GeneID:110642538	gbkey=exon	gene=LOC110642538	model_evidence=Supporting evidence includes similarity to: 6 Proteins%2C and 45%25 coverage of the annotated genomic feature by RNAseq alignments"
Diameter	W	scaffold1056	NW_018746745.1	Gnomon	exon	219220	219352	.	-	.	ID=id369919	Parent=gene32870	Dbxref=GeneID:110642538	gbkey=exon	gene=LOC110642538	model_evidence=Supporting evidence includes similarity to: 6 Proteins%2C and 45%25 coverage of the annotated genomic feature by RNAseq alignments"
Diameter	W	scaffold1056	NW_018746745.1	Gnomon	exon	219904	220127	.	-	.	ID=id369920	Parent=gene32870	Dbxref=GeneID:110642538	gbkey=exon	gene=LOC110642538	model_evidence=Supporting evidence includes similarity to: 6 Proteins%2C and 45%25 coverage of the annotated genomic feature by RNAseq alignments"
Diameter	W	scaffold1056	NW_018746745.1	Gnomon	exon	220237	220614	.	-	.	ID=id369921	Parent=gene32870	Dbxref=GeneID:110642538	gbkey=exon	gene=LOC110642538	model_evidence=Supporting evidence includes similarity to: 6 Proteins%2C and 45%25 coverage of the annotated genomic feature by RNAseq alignments"
Diameter	W	scaffold1056	NW_018746745.1	Gnomon	gene	221105	223748	.	+	.	ID=gene32871	Dbxref=GeneID:110642519	Name=LOC110642519	gbkey=Gene	gene=LOC110642519	gene_biotype=protein_coding"
Diameter	W	scaffold1056	NW_018746745.1	Gnomon	mRNA	221105	223748	.	+	.	ID=rna51748	Parent=gene32871	Dbxref=GeneID:110642519,Genbank:XM_021794606.1	Name=XM_021794606.1	gbkey=mRNA	gene=LOC110642519
Diameter	W	scaffold1056	NW_018746745.1	Gnomon	exon	221105	221299	.	+	.	ID=id369922	Parent=rna51748	Dbxref=GeneID:110642519,Genbank:XM_021794606.1	gbkey=mRNA	gene=LOC110642519	product=uncharacterized LOC110642519%2C transcript variant X3
Diameter	W	scaffold1056	NW_018746745.1	Gnomon	exon	221404	221465	.	+	.	ID=id369923	Parent=rna51748	Dbxref=GeneID:110642519,Genbank:XM_021794606.1	gbkey=mRNA	gene=LOC110642519	product=uncharacterized LOC110642519%2C transcript variant X3
Diameter	W	scaffold1056	NW_018746745.1	Gnomon	exon	221821	221986	.	+	.	ID=id369924	Parent=rna51748	Dbxref=GeneID:110642519,Genbank:XM_021794606.1	gbkey=mRNA	gene=LOC110642519	product=uncharacterized LOC110642519%2C transcript variant X3
Diameter	W	scaffold1056	NW_018746745.1	Gnomon	exon	223389	223748	.	+	.	ID=id369925	Parent=rna51748	Dbxref=GeneID:110642519,Genbank:XM_021794606.1	gbkey=mRNA	gene=LOC110642519	product=uncharacterized LOC110642519%2C transcript variant X3
Diameter	W	scaffold1056	NW_018746745.1	Gnomon	CDS	221242	221299	.	+	0	ID=cds45131	Parent=rna51748	Dbxref=GeneID:110642519,Genbank:XP_021650298.1	Name=XP_021650298.1	gbkey=CDS	gene=LOC110642519
Diameter	W	scaffold1056	NW_018746745.1	Gnomon	mRNA	221105	223748	.	+	.	ID=rna51749	Parent=gene32871	Dbxref=GeneID:110642519,Genbank:XM_021794607.1	Name=XM_021794607.1	gbkey=mRNA	gene=LOC110642519
Diameter	W	scaffold1056	NW_018746745.1	Gnomon	exon	221105	221299	.	+	.	ID=id369926	Parent=rna51749	Dbxref=GeneID:110642519,Genbank:XM_021794607.1	gbkey=mRNA	gene=LOC110642519	product=uncharacterized LOC110642519%2C transcript variant X4
Diameter	W	scaffold1056	NW_018746745.1	Gnomon	exon	221404	221465	.	+	.	ID=id369927	Parent=rna51749	Dbxref=GeneID:110642519,Genbank:XM_021794607.1	gbkey=mRNA	gene=LOC110642519	product=uncharacterized LOC110642519%2C transcript variant X4
Diameter	W	scaffold1056	NW_018746745.1	Gnomon	exon	221821	221986	.	+	.	ID=id369928	Parent=rna51749	Dbxref=GeneID:110642519,Genbank:XM_021794607.1	gbkey=mRNA	gene=LOC110642519	product=uncharacterized LOC110642519%2C transcript variant X4
Diameter	W	scaffold1056	NW_018746745.1	Gnomon	exon	223392	223748	.	+	.	ID=id369929	Parent=rna51749	Dbxref=GeneID:110642519,Genbank:XM_021794607.1	gbkey=mRNA	gene=LOC110642519	product=uncharacterized LOC110642519%2C transcript variant X4
Diameter	W	scaffold1056	NW_018746745.1	Gnomon	CDS	221242	221299	.	+	0	ID=cds45132	Parent=rna51749	Dbxref=GeneID:110642519,Genbank:XP_021650299.1	Name=XP_021650299.1	gbkey=CDS	gene=LOC110642519
Diameter	W	scaffold1056	NW_018746745.1	Gnomon	mRNA	221105	222990	.	+	.	ID=rna51750	Parent=gene32871	Dbxref=GeneID:110642519,Genbank:XM_021794605.1	Name=XM_021794605.1	gbkey=mRNA	gene=LOC110642519
Diameter	W	scaffold1056	NW_018746745.1	Gnomon	exon	221105	221299	.	+	.	ID=id369930	Parent=rna51750	Dbxref=GeneID:110642519,Genbank:XM_021794605.1	gbkey=mRNA	gene=LOC110642519	product=uncharacterized LOC110642519%2C transcript variant X2
Diameter	W	scaffold1056	NW_018746745.1	Gnomon	exon	221404	221465	.	+	.	ID=id369931	Parent=rna51750	Dbxref=GeneID:110642519,Genbank:XM_021794605.1	gbkey=mRNA	gene=LOC110642519	product=uncharacterized LOC110642519%2C transcript variant X2
Diameter	W	scaffold1056	NW_018746745.1	Gnomon	exon	221821	221986	.	+	.	ID=id369932	Parent=rna51750	Dbxref=GeneID:110642519,Genbank:XM_021794605.1	gbkey=mRNA	gene=LOC110642519	product=uncharacterized LOC110642519%2C transcript variant X2
Diameter	W	scaffold1056	NW_018746745.1	Gnomon	exon	222730	222990	.	+	.	ID=id369933	Parent=rna51750	Dbxref=GeneID:110642519,Genbank:XM_021794605.1	gbkey=mRNA	gene=LOC110642519	product=uncharacterized LOC110642519%2C transcript variant X2
Diameter	W	scaffold1056	NW_018746745.1	Gnomon	CDS	221242	221299	.	+	0	ID=cds45133	Parent=rna51750	Dbxref=GeneID:110642519,Genbank:XP_021650297.1	Name=XP_021650297.1	gbkey=CDS	gene=LOC110642519
Diameter	W	scaffold1056	NW_018746745.1	Gnomon	mRNA	221105	222193	.	+	.	ID=rna51751	Parent=gene32871	Dbxref=GeneID:110642519,Genbank:XM_021794604.1	Name=XM_021794604.1	gbkey=mRNA	gene=LOC110642519
Diameter	W	scaffold1056	NW_018746745.1	Gnomon	exon	221105	221299	.	+	.	ID=id369934	Parent=rna51751	Dbxref=GeneID:110642519,Genbank:XM_021794604.1	gbkey=mRNA	gene=LOC110642519	product=uncharacterized LOC110642519%2C transcript variant X1
Diameter	W	scaffold1056	NW_018746745.1	Gnomon	exon	221404	221465	.	+	.	ID=id369935	Parent=rna51751	Dbxref=GeneID:110642519,Genbank:XM_021794604.1	gbkey=mRNA	gene=LOC110642519	product=uncharacterized LOC110642519%2C transcript variant X1
Diameter	W	scaffold1056	NW_018746745.1	Gnomon	exon	221821	222193	.	+	.	ID=id369936	Parent=rna51751	Dbxref=GeneID:110642519,Genbank:XM_021794604.1	gbkey=mRNA	gene=LOC110642519	product=uncharacterized LOC110642519%2C transcript variant X1
Diameter	W	scaffold1056	NW_018746745.1	Gnomon	CDS	221242	221299	.	+	0	ID=cds45134	Parent=rna51751	Dbxref=GeneID:110642519,Genbank:XP_021650296.1	Name=XP_021650296.1	gbkey=CDS	gene=LOC110642519
Diameter	W	scaffold1056	NW_018746745.1	Gnomon	gene	226380	228267	.	+	.	ID=gene32872	Dbxref=GeneID:110642521	Name=LOC110642521	gbkey=Gene	gene=LOC110642521	gene_biotype=protein_coding"
Diameter	W	scaffold1056	NW_018746745.1	Gnomon	mRNA	226380	228267	.	+	.	ID=rna51752	Parent=gene32872	Dbxref=GeneID:110642521,Genbank:XM_021794609.1	Name=XM_021794609.1	gbkey=mRNA	gene=LOC110642521
Diameter	W	scaffold1056	NW_018746745.1	Gnomon	exon	226380	228267	.	+	.	ID=id369937	Parent=rna51752	Dbxref=GeneID:110642521,Genbank:XM_021794609.1	gbkey=mRNA	gene=LOC110642521	product=AT-hook motif nuclear-localized protein 9-like
Diameter	W	scaffold1056	NW_018746745.1	Gnomon	CDS	227570	227977	.	+	0	ID=cds45135	Parent=rna51752	Dbxref=GeneID:110642521,Genbank:XP_021650301.1	Name=XP_021650301.1	gbkey=CDS	gene=LOC110642521
Diameter	W	scaffold1056	NW_018746745.1	Gnomon	pseudogene	208808	220614	.	-	.	ID=gene32870	Dbxref=GeneID:110642538	Name=LOC110642538	gbkey=Gene	gene=LOC110642538	gene_biotype=pseudogene
Diameter	W	scaffold1056	NW_018746745.1	Gnomon	pseudogene	228826	243421	.	-	.	ID=gene32873	Dbxref=GeneID:110642534	Name=LOC110642534	gbkey=Gene	gene=LOC110642534	gene_biotype=pseudogene
Diameter	W	scaffold1056	NW_018746745.1	Gnomon	exon	228826	240194	.	-	.	ID=id369938	Parent=gene32873	Dbxref=GeneID:110642534	gbkey=exon	gene=LOC110642534	model_evidence=Supporting evidence includes similarity to: 1 Protein%2C and 98%25 coverage of the annotated genomic feature by RNAseq alignments"
Diameter	X	scaffold0653	NW_018746342.1	Gnomon	exon	310378	310499	.	-	.	ID=id282187	Parent=rna39519	Dbxref=GeneID:110633932,Genbank:XM_021782776.1	gbkey=mRNA	gene=LOC110633932	product=E3 ubiquitin-protein ligase SHPRH
Diameter	X	scaffold0653	NW_018746342.1	Gnomon	exon	309628	310328	.	-	.	ID=id282188	Parent=rna39519	Dbxref=GeneID:110633932,Genbank:XM_021782776.1	gbkey=mRNA	gene=LOC110633932	product=E3 ubiquitin-protein ligase SHPRH
Diameter	X	scaffold0653	NW_018746342.1	Gnomon	exon	309258	309464	.	-	.	ID=id282189	Parent=rna39519	Dbxref=GeneID:110633932,Genbank:XM_021782776.1	gbkey=mRNA	gene=LOC110633932	product=E3 ubiquitin-protein ligase SHPRH
Diameter	X	scaffold0653	NW_018746342.1	Gnomon	exon	309117	309178	.	-	.	ID=id282190	Parent=rna39519	Dbxref=GeneID:110633932,Genbank:XM_021782776.1	gbkey=mRNA	gene=LOC110633932	product=E3 ubiquitin-protein ligase SHPRH
Diameter	X	scaffold0653	NW_018746342.1	Gnomon	exon	308056	308518	.	-	.	ID=id282191	Parent=rna39519	Dbxref=GeneID:110633932,Genbank:XM_021782776.1	gbkey=mRNA	gene=LOC110633932	product=E3 ubiquitin-protein ligase SHPRH
Diameter	X	scaffold0653	NW_018746342.1	Gnomon	exon	307190	307390	.	-	.	ID=id282192	Parent=rna39519	Dbxref=GeneID:110633932,Genbank:XM_021782776.1	gbkey=mRNA	gene=LOC110633932	product=E3 ubiquitin-protein ligase SHPRH
Diameter	X	scaffold0653	NW_018746342.1	Gnomon	exon	304971	305226	.	-	.	ID=id282193	Parent=rna39519	Dbxref=GeneID:110633932,Genbank:XM_021782776.1	gbkey=mRNA	gene=LOC110633932	product=E3 ubiquitin-protein ligase SHPRH
Diameter	X	scaffold0653	NW_018746342.1	Gnomon	exon	304554	304794	.	-	.	ID=id282194	Parent=rna39519	Dbxref=GeneID:110633932,Genbank:XM_021782776.1	gbkey=mRNA	gene=LOC110633932	product=E3 ubiquitin-protein ligase SHPRH
Diameter	X	scaffold0653	NW_018746342.1	Gnomon	exon	304262	304431	.	-	.	ID=id282195	Parent=rna39519	Dbxref=GeneID:110633932,Genbank:XM_021782776.1	gbkey=mRNA	gene=LOC110633932	product=E3 ubiquitin-protein ligase SHPRH
Diameter	X	scaffold0653	NW_018746342.1	Gnomon	exon	303592	304170	.	-	.	ID=id282196	Parent=rna39519	Dbxref=GeneID:110633932,Genbank:XM_021782776.1	gbkey=mRNA	gene=LOC110633932	product=E3 ubiquitin-protein ligase SHPRH
Diameter	X	scaffold0653	NW_018746342.1	Gnomon	exon	303189	303355	.	-	.	ID=id282197	Parent=rna39519	Dbxref=GeneID:110633932,Genbank:XM_021782776.1	gbkey=mRNA	gene=LOC110633932	product=E3 ubiquitin-protein ligase SHPRH
Diameter	X	scaffold0653	NW_018746342.1	Gnomon	exon	302255	302471	.	-	.	ID=id282198	Parent=rna39519	Dbxref=GeneID:110633932,Genbank:XM_021782776.1	gbkey=mRNA	gene=LOC110633932	product=E3 ubiquitin-protein ligase SHPRH
Diameter	X	scaffold0653	NW_018746342.1	Gnomon	exon	301940	302140	.	-	.	ID=id282199	Parent=rna39519	Dbxref=GeneID:110633932,Genbank:XM_021782776.1	gbkey=mRNA	gene=LOC110633932	product=E3 ubiquitin-protein ligase SHPRH
Diameter	X	scaffold0653	NW_018746342.1	Gnomon	CDS	310378	310497	.	-	0	ID=cds34375	Parent=rna39519	Dbxref=GeneID:110633932,Genbank:XP_021638468.1	Name=XP_021638468.1	gbkey=CDS	gene=LOC110633932
Diameter	X	scaffold0653	NW_018746342.1	Gnomon	gene	292095	314579	.	-	.	ID=gene25092	Dbxref=GeneID:110633932	Name=LOC110633932	gbkey=Gene	gene=LOC110633932	gene_biotype=protein_coding"
Diameter	X	scaffold0653	NW_018746342.1	Gnomon	mRNA	292095	314579	.	-	.	ID=rna39519	Parent=gene25092	Dbxref=GeneID:110633932,Genbank:XM_021782776.1	Name=XM_021782776.1	gbkey=mRNA	gene=LOC110633932
Height	A	scaffold0100	NW_018745789.1	Gnomon	gene	1204865	1208069	.	-	.	ID=gene6523	Dbxref=GeneID:110655929	Name=LOC110655929	gbkey=Gene	gene=LOC110655929	gene_biotype=lncRNA"
Height	A	scaffold0100	NW_018745789.1	Gnomon	lnc_RNA	1204865	1208069	.	-	.	ID=rna10369	Parent=gene6523	Dbxref=GeneID:110655929,Genbank:XR_002495039.1	Name=XR_002495039.1	gbkey=ncRNA	gene=LOC110655929
Height	A	scaffold0100	NW_018745789.1	Gnomon	exon	1207794	1208069	.	-	.	ID=id73800	Parent=rna10369	Dbxref=GeneID:110655929,Genbank:XR_002495039.1	gbkey=ncRNA	gene=LOC110655929	product=uncharacterized LOC110655929%2C transcript variant X2
Height	A	scaffold0100	NW_018745789.1	Gnomon	exon	1207577	1207703	.	-	.	ID=id73801	Parent=rna10369	Dbxref=GeneID:110655929,Genbank:XR_002495039.1	gbkey=ncRNA	gene=LOC110655929	product=uncharacterized LOC110655929%2C transcript variant X2
Height	A	scaffold0100	NW_018745789.1	Gnomon	exon	1206975	1207026	.	-	.	ID=id73802	Parent=rna10369	Dbxref=GeneID:110655929,Genbank:XR_002495039.1	gbkey=ncRNA	gene=LOC110655929	product=uncharacterized LOC110655929%2C transcript variant X2
Height	A	scaffold0100	NW_018745789.1	Gnomon	exon	1206061	1206570	.	-	.	ID=id73803	Parent=rna10369	Dbxref=GeneID:110655929,Genbank:XR_002495039.1	gbkey=ncRNA	gene=LOC110655929	product=uncharacterized LOC110655929%2C transcript variant X2
Height	A	scaffold0100	NW_018745789.1	Gnomon	exon	1205798	1205959	.	-	.	ID=id73804	Parent=rna10369	Dbxref=GeneID:110655929,Genbank:XR_002495039.1	gbkey=ncRNA	gene=LOC110655929	product=uncharacterized LOC110655929%2C transcript variant X2
Height	A	scaffold0100	NW_018745789.1	Gnomon	lnc_RNA	1204865	1208069	.	-	.	ID=rna10370	Parent=gene6523	Dbxref=GeneID:110655929,Genbank:XR_002495038.1	Name=XR_002495038.1	gbkey=ncRNA	gene=LOC110655929
Height	A	scaffold0100	NW_018745789.1	Gnomon	exon	1207794	1208069	.	-	.	ID=id73806	Parent=rna10370	Dbxref=GeneID:110655929,Genbank:XR_002495038.1	gbkey=ncRNA	gene=LOC110655929	product=uncharacterized LOC110655929%2C transcript variant X1
Height	A	scaffold0100	NW_018745789.1	Gnomon	exon	1207577	1207703	.	-	.	ID=id73807	Parent=rna10370	Dbxref=GeneID:110655929,Genbank:XR_002495038.1	gbkey=ncRNA	gene=LOC110655929	product=uncharacterized LOC110655929%2C transcript variant X1
Height	A	scaffold0100	NW_018745789.1	Gnomon	exon	1206975	1207026	.	-	.	ID=id73808	Parent=rna10370	Dbxref=GeneID:110655929,Genbank:XR_002495038.1	gbkey=ncRNA	gene=LOC110655929	product=uncharacterized LOC110655929%2C transcript variant X1
Height	A	scaffold0100	NW_018745789.1	Gnomon	exon	1205798	1206570	.	-	.	ID=id73809	Parent=rna10370	Dbxref=GeneID:110655929,Genbank:XR_002495038.1	gbkey=ncRNA	gene=LOC110655929	product=uncharacterized LOC110655929%2C transcript variant X1
Height	A	scaffold0100	NW_018745789.1	Gnomon	lnc_RNA	1204865	1208069	.	-	.	ID=rna10371	Parent=gene6523	Dbxref=GeneID:110655929,Genbank:XR_002495040.1	Name=XR_002495040.1	gbkey=ncRNA	gene=LOC110655929
Height	A	scaffold0100	NW_018745789.1	Gnomon	exon	1207794	1208069	.	-	.	ID=id73811	Parent=rna10371	Dbxref=GeneID:110655929,Genbank:XR_002495040.1	gbkey=ncRNA	gene=LOC110655929	product=uncharacterized LOC110655929%2C transcript variant X3
Height	A	scaffold0100	NW_018745789.1	Gnomon	exon	1207577	1207703	.	-	.	ID=id73812	Parent=rna10371	Dbxref=GeneID:110655929,Genbank:XR_002495040.1	gbkey=ncRNA	gene=LOC110655929	product=uncharacterized LOC110655929%2C transcript variant X3
Height	A	scaffold0100	NW_018745789.1	Gnomon	exon	1206923	1207026	.	-	.	ID=id73813	Parent=rna10371	Dbxref=GeneID:110655929,Genbank:XR_002495040.1	gbkey=ncRNA	gene=LOC110655929	product=uncharacterized LOC110655929%2C transcript variant X3
Height	A	scaffold0100	NW_018745789.1	Gnomon	exon	1205798	1206570	.	-	.	ID=id73814	Parent=rna10371	Dbxref=GeneID:110655929,Genbank:XR_002495040.1	gbkey=ncRNA	gene=LOC110655929	product=uncharacterized LOC110655929%2C transcript variant X3
Height	A	scaffold0100	NW_018745789.1	Gnomon	gene	1209709	1210849	.	+	.	ID=gene6524	Dbxref=GeneID:110655927	Name=LOC110655927	gbkey=Gene	gene=LOC110655927	gene_biotype=protein_coding"
Height	A	scaffold0100	NW_018745789.1	Gnomon	mRNA	1209709	1210849	.	+	.	ID=rna10372	Parent=gene6524	Dbxref=GeneID:110655927,Genbank:XM_021812435.1	Name=XM_021812435.1	gbkey=mRNA	gene=LOC110655927
Height	A	scaffold0100	NW_018745789.1	Gnomon	exon	1209709	1210849	.	+	.	ID=id73816	Parent=rna10372	Dbxref=GeneID:110655927,Genbank:XM_021812435.1	gbkey=mRNA	gene=LOC110655927	product=E3 ubiquitin-protein ligase ATL23-like
Height	A	scaffold0100	NW_018745789.1	Gnomon	CDS	1209957	1210442	.	+	0	ID=cds8843	Parent=rna10372	Dbxref=GeneID:110655927,Genbank:XP_021668127.1	Name=XP_021668127.1	gbkey=CDS	gene=LOC110655927
Height	A	scaffold0100	NW_018745789.1	Gnomon	gene	1216089	1219453	.	+	.	ID=gene6525	Dbxref=GeneID:110655930	Name=LOC110655930	gbkey=Gene	gene=LOC110655930	gene_biotype=protein_coding"
Height	A	scaffold0100	NW_018745789.1	Gnomon	mRNA	1216089	1219453	.	+	.	ID=rna10373	Parent=gene6525	Dbxref=GeneID:110655930,Genbank:XM_021812436.1	Name=XM_021812436.1	gbkey=mRNA	gene=LOC110655930
Height	A	scaffold0100	NW_018745789.1	Gnomon	exon	1216089	1216618	.	+	.	ID=id73817	Parent=rna10373	Dbxref=GeneID:110655930,Genbank:XM_021812436.1	gbkey=mRNA	gene=LOC110655930	product=probable nucleoredoxin 2
Height	A	scaffold0100	NW_018745789.1	Gnomon	exon	1217999	1218493	.	+	.	ID=id73818	Parent=rna10373	Dbxref=GeneID:110655930,Genbank:XM_021812436.1	gbkey=mRNA	gene=LOC110655930	product=probable nucleoredoxin 2
Height	A	scaffold0100	NW_018745789.1	Gnomon	exon	1218637	1219453	.	+	.	ID=id73819	Parent=rna10373	Dbxref=GeneID:110655930,Genbank:XM_021812436.1	gbkey=mRNA	gene=LOC110655930	product=probable nucleoredoxin 2
Height	A	scaffold0100	NW_018745789.1	Gnomon	CDS	1216469	1216618	.	+	0	ID=cds8844	Parent=rna10373	Dbxref=GeneID:110655930,Genbank:XP_021668128.1	Name=XP_021668128.1	gbkey=CDS	gene=LOC110655930
Height	B	scaffold0309	NW_018745998.1	Gnomon	exon	1179031	1179197	.	-	.	ID=id168339	Parent=rna23353	Dbxref=GeneID:110665083,Genbank:XM_021825073.1	gbkey=mRNA	gene=LOC110665083	product=probable E3 ubiquitin-protein ligase ARI2
Height	B	scaffold0309	NW_018745998.1	Gnomon	CDS	1179031	1179197	.	-	1	ID=cds20220	Parent=rna23353	Dbxref=GeneID:110665083,Genbank:XP_021680765.1	Name=XP_021680765.1	gbkey=CDS	gene=LOC110665083
Height	B	scaffold0309	NW_018745998.1	Gnomon	exon	1182274	1182634	.	-	.	ID=id168334	Parent=rna23353	Dbxref=GeneID:110665083,Genbank:XM_021825073.1	gbkey=mRNA	gene=LOC110665083	product=probable E3 ubiquitin-protein ligase ARI2
Height	B	scaffold0309	NW_018745998.1	Gnomon	exon	1181639	1181671	.	-	.	ID=id168335	Parent=rna23353	Dbxref=GeneID:110665083,Genbank:XM_021825073.1	gbkey=mRNA	gene=LOC110665083	product=probable E3 ubiquitin-protein ligase ARI2
Height	B	scaffold0309	NW_018745998.1	Gnomon	exon	1181254	1181536	.	-	.	ID=id168336	Parent=rna23353	Dbxref=GeneID:110665083,Genbank:XM_021825073.1	gbkey=mRNA	gene=LOC110665083	product=probable E3 ubiquitin-protein ligase ARI2
Height	B	scaffold0309	NW_018745998.1	Gnomon	exon	1180237	1180717	.	-	.	ID=id168337	Parent=rna23353	Dbxref=GeneID:110665083,Genbank:XM_021825073.1	gbkey=mRNA	gene=LOC110665083	product=probable E3 ubiquitin-protein ligase ARI2
Height	B	scaffold0309	NW_018745998.1	Gnomon	gene	1177584	1182634	.	-	.	ID=gene14800	Dbxref=GeneID:110665083	Name=LOC110665083	gbkey=Gene	gene=LOC110665083	gene_biotype=protein_coding"
Height	B	scaffold0309	NW_018745998.1	Gnomon	mRNA	1177584	1182634	.	-	.	ID=rna23353	Parent=gene14800	Dbxref=GeneID:110665083,Genbank:XM_021825073.1	Name=XM_021825073.1	gbkey=mRNA	gene=LOC110665083
Height	B	scaffold0309	NW_018745998.1	Gnomon	exon	1179279	1179827	.	-	.	ID=id168338	Parent=rna23353	Dbxref=GeneID:110665083,Genbank:XM_021825073.1	gbkey=mRNA	gene=LOC110665083	product=probable E3 ubiquitin-protein ligase ARI2
Height	C	scaffold3091	NW_018748780.1	Gnomon	gene	92	8531	.	+	.	ID=gene41321	Dbxref=GeneID:110651951	Name=LOC110651951	gbkey=Gene	gene=LOC110651951	gene_biotype=protein_coding"
Height	C	scaffold3091	NW_018748780.1	Gnomon	mRNA	92	8531	.	+	.	ID=rna65086	Parent=gene41321	Dbxref=GeneID:110651951,Genbank:XM_021807432.1	Name=XM_021807432.1	gbkey=mRNA	gene=LOC110651951
Height	C	scaffold3091	NW_018748780.1	Gnomon	exon	92	437	.	+	.	ID=id464518	Parent=rna65086	Dbxref=GeneID:110651951,Genbank:XM_021807432.1	gbkey=mRNA	gene=LOC110651951	product=uncharacterized LOC110651951
Height	C	scaffold3091	NW_018748780.1	Gnomon	exon	517	575	.	+	.	ID=id464519	Parent=rna65086	Dbxref=GeneID:110651951,Genbank:XM_021807432.1	gbkey=mRNA	gene=LOC110651951	product=uncharacterized LOC110651951
Height	C	scaffold3091	NW_018748780.1	Gnomon	exon	801	850	.	+	.	ID=id464520	Parent=rna65086	Dbxref=GeneID:110651951,Genbank:XM_021807432.1	gbkey=mRNA	gene=LOC110651951	product=uncharacterized LOC110651951
Height	C	scaffold3091	NW_018748780.1	Gnomon	CDS	424	437	.	+	0	ID=cds56716	Parent=rna65086	Dbxref=GeneID:110651951,Genbank:XP_021663124.1	Name=XP_021663124.1	gbkey=CDS	gene=LOC110651951
Height	D	scaffold0103	NW_018745792.1	Gnomon	exon	1933061	1933280	.	+	.	ID=id76090	Parent=rna10653	Dbxref=GeneID:110656118,Genbank:XM_021812713.1	gbkey=mRNA	gene=LOC110656118	product=DET1- and DDB1-associated protein 1-like
Height	D	scaffold0103	NW_018745792.1	Gnomon	CDS	1933197	1933280	.	+	0	ID=cds9092	Parent=rna10653	Dbxref=GeneID:110656118,Genbank:XP_021668405.1	Name=XP_021668405.1	gbkey=CDS	gene=LOC110656118
Height	D	scaffold0103	NW_018745792.1	Gnomon	exon	1935104	1935164	.	+	.	ID=id76091	Parent=rna10653	Dbxref=GeneID:110656118,Genbank:XM_021812713.1	gbkey=mRNA	gene=LOC110656118	product=DET1- and DDB1-associated protein 1-like
Height	D	scaffold0103	NW_018745792.1	Gnomon	exon	1936573	1936634	.	+	.	ID=id76092	Parent=rna10653	Dbxref=GeneID:110656118,Genbank:XM_021812713.1	gbkey=mRNA	gene=LOC110656118	product=DET1- and DDB1-associated protein 1-like
Height	D	scaffold0103	NW_018745792.1	Gnomon	exon	1936712	1937012	.	+	.	ID=id76093	Parent=rna10653	Dbxref=GeneID:110656118,Genbank:XM_021812713.1	gbkey=mRNA	gene=LOC110656118	product=DET1- and DDB1-associated protein 1-like
Height	D	scaffold0103	NW_018745792.1	Gnomon	gene	1937980	1942840	.	+	.	ID=gene6706	Dbxref=GeneID:110656119	Name=LOC110656119	gbkey=Gene	gene=LOC110656119	gene_biotype=protein_coding"
Height	D	scaffold0103	NW_018745792.1	Gnomon	mRNA	1937980	1942840	.	+	.	ID=rna10654	Parent=gene6706	Dbxref=GeneID:110656119,Genbank:XM_021812714.1	Name=XM_021812714.1	gbkey=mRNA	gene=LOC110656119
Height	D	scaffold0103	NW_018745792.1	Gnomon	exon	1937980	1938486	.	+	.	ID=id76094	Parent=rna10654	Dbxref=GeneID:110656119,Genbank:XM_021812714.1	gbkey=mRNA	gene=LOC110656119	product=2-C-methyl-D-erythritol 2%2C4-cyclodiphosphate synthase%2C chloroplastic-like
Height	D	scaffold0103	NW_018745792.1	Gnomon	exon	1938710	1938840	.	+	.	ID=id76095	Parent=rna10654	Dbxref=GeneID:110656119,Genbank:XM_021812714.1	gbkey=mRNA	gene=LOC110656119	product=2-C-methyl-D-erythritol 2%2C4-cyclodiphosphate synthase%2C chloroplastic-like
Height	D	scaffold0103	NW_018745792.1	Gnomon	exon	1942287	1942840	.	+	.	ID=id76096	Parent=rna10654	Dbxref=GeneID:110656119,Genbank:XM_021812714.1	gbkey=mRNA	gene=LOC110656119	product=2-C-methyl-D-erythritol 2%2C4-cyclodiphosphate synthase%2C chloroplastic-like
Height	D	scaffold0103	NW_018745792.1	Gnomon	CDS	1938126	1938486	.	+	0	ID=cds9093	Parent=rna10654	Dbxref=GeneID:110656119,Genbank:XP_021668406.1	Name=XP_021668406.1	gbkey=CDS	gene=LOC110656119
Height	D	scaffold0103	NW_018745792.1	Gnomon	gene	1933061	1937012	.	+	.	ID=gene6705	Dbxref=GeneID:110656118	Name=LOC110656118	gbkey=Gene	gene=LOC110656118	gene_biotype=protein_coding"
Height	D	scaffold0103	NW_018745792.1	Gnomon	mRNA	1933061	1937012	.	+	.	ID=rna10653	Parent=gene6705	Dbxref=GeneID:110656118,Genbank:XM_021812713.1	Name=XM_021812713.1	gbkey=mRNA	gene=LOC110656118
Height	E	scaffold0419	NW_018746108.1	Gnomon	exon	722066	722247	.	+	.	ID=id210140	Parent=rna29336	Dbxref=GeneID:110669274,Genbank:XM_021830837.1	gbkey=mRNA	gene=LOC110669274	product=3-hydroxy-3-methylglutaryl-coenzyme A reductase 1
Height	E	scaffold0419	NW_018746108.1	Gnomon	exon	722627	722973	.	+	.	ID=id210141	Parent=rna29336	Dbxref=GeneID:110669274,Genbank:XM_021830837.1	gbkey=mRNA	gene=LOC110669274	product=3-hydroxy-3-methylglutaryl-coenzyme A reductase 1
Height	E	scaffold0419	NW_018746108.1	Gnomon	exon	723068	723719	.	+	.	ID=id210142	Parent=rna29336	Dbxref=GeneID:110669274,Genbank:XM_021830837.1	gbkey=mRNA	gene=LOC110669274	product=3-hydroxy-3-methylglutaryl-coenzyme A reductase 1
Height	E	scaffold0419	NW_018746108.1	Gnomon	CDS	720978	721933	.	+	0	ID=cds25392	Parent=rna29336	Dbxref=GeneID:110669274,Genbank:XP_021686529.1	Name=XP_021686529.1	gbkey=CDS	gene=LOC110669274
Height	E	scaffold0419	NW_018746108.1	Gnomon	gene	724452	727764	.	+	.	ID=gene18566	Dbxref=GeneID:110669276	Name=LOC110669276	gbkey=Gene	gene=LOC110669276	gene_biotype=protein_coding"
Height	E	scaffold0419	NW_018746108.1	Gnomon	mRNA	724452	727764	.	+	.	ID=rna29337	Parent=gene18566	Dbxref=GeneID:110669276,Genbank:XM_021830839.1	Name=XM_021830839.1	gbkey=mRNA	gene=LOC110669276
Height	E	scaffold0419	NW_018746108.1	Gnomon	exon	724452	724908	.	+	.	ID=id210143	Parent=rna29337	Dbxref=GeneID:110669276,Genbank:XM_021830839.1	gbkey=mRNA	gene=LOC110669276	product=uncharacterized LOC110669276%2C transcript variant X2
Height	E	scaffold0419	NW_018746108.1	Gnomon	exon	724991	725065	.	+	.	ID=id210144	Parent=rna29337	Dbxref=GeneID:110669276,Genbank:XM_021830839.1	gbkey=mRNA	gene=LOC110669276	product=uncharacterized LOC110669276%2C transcript variant X2
Height	E	scaffold0419	NW_018746108.1	Gnomon	exon	725200	725274	.	+	.	ID=id210145	Parent=rna29337	Dbxref=GeneID:110669276,Genbank:XM_021830839.1	gbkey=mRNA	gene=LOC110669276	product=uncharacterized LOC110669276%2C transcript variant X2
Height	E	scaffold0419	NW_018746108.1	Gnomon	exon	727329	727764	.	+	.	ID=id210146	Parent=rna29337	Dbxref=GeneID:110669276,Genbank:XM_021830839.1	gbkey=mRNA	gene=LOC110669276	product=uncharacterized LOC110669276%2C transcript variant X2
Height	E	scaffold0419	NW_018746108.1	Gnomon	CDS	724744	724908	.	+	0	ID=cds25393	Parent=rna29337	Dbxref=GeneID:110669276,Genbank:XP_021686531.1	Name=XP_021686531.1	gbkey=CDS	gene=LOC110669276
Height	E	scaffold0419	NW_018746108.1	Gnomon	mRNA	724455	725473	.	+	.	ID=rna29338	Parent=gene18566	Dbxref=GeneID:110669276,Genbank:XM_021830838.1	Name=XM_021830838.1	gbkey=mRNA	gene=LOC110669276
Height	E	scaffold0419	NW_018746108.1	Gnomon	exon	724455	724908	.	+	.	ID=id210147	Parent=rna29338	Dbxref=GeneID:110669276,Genbank:XM_021830838.1	gbkey=mRNA	gene=LOC110669276	product=uncharacterized LOC110669276%2C transcript variant X1
Height	E	scaffold0419	NW_018746108.1	Gnomon	exon	724991	725065	.	+	.	ID=id210148	Parent=rna29338	Dbxref=GeneID:110669276,Genbank:XM_021830838.1	gbkey=mRNA	gene=LOC110669276	product=uncharacterized LOC110669276%2C transcript variant X1
Height	E	scaffold0419	NW_018746108.1	Gnomon	exon	725200	725473	.	+	.	ID=id210149	Parent=rna29338	Dbxref=GeneID:110669276,Genbank:XM_021830838.1	gbkey=mRNA	gene=LOC110669276	product=uncharacterized LOC110669276%2C transcript variant X1
Height	E	scaffold0419	NW_018746108.1	Gnomon	CDS	724744	724908	.	+	0	ID=cds25394	Parent=rna29338	Dbxref=GeneID:110669276,Genbank:XP_021686530.1	Name=XP_021686530.1	gbkey=CDS	gene=LOC110669276
Height	E	scaffold0419	NW_018746108.1	Gnomon	mRNA	724475	725473	.	+	.	ID=rna29339	Parent=gene18566	Dbxref=GeneID:110669276,Genbank:XM_021830840.1	Name=XM_021830840.1	gbkey=mRNA	gene=LOC110669276
Height	E	scaffold0419	NW_018746108.1	Gnomon	exon	724475	724908	.	+	.	ID=id210150	Parent=rna29339	Dbxref=GeneID:110669276,Genbank:XM_021830840.1	gbkey=mRNA	gene=LOC110669276	product=uncharacterized LOC110669276%2C transcript variant X3
Height	E	scaffold0419	NW_018746108.1	Gnomon	exon	724994	725065	.	+	.	ID=id210151	Parent=rna29339	Dbxref=GeneID:110669276,Genbank:XM_021830840.1	gbkey=mRNA	gene=LOC110669276	product=uncharacterized LOC110669276%2C transcript variant X3
Height	E	scaffold0419	NW_018746108.1	Gnomon	exon	725200	725473	.	+	.	ID=id210152	Parent=rna29339	Dbxref=GeneID:110669276,Genbank:XM_021830840.1	gbkey=mRNA	gene=LOC110669276	product=uncharacterized LOC110669276%2C transcript variant X3
Height	E	scaffold0419	NW_018746108.1	Gnomon	CDS	724744	724908	.	+	0	ID=cds25395	Parent=rna29339	Dbxref=GeneID:110669276,Genbank:XP_021686532.1	Name=XP_021686532.1	gbkey=CDS	gene=LOC110669276
Height	E	scaffold0419	NW_018746108.1	Gnomon	gene	720859	723719	.	+	.	ID=gene18565	Dbxref=GeneID:110669274	Name=LOC110669274	gbkey=Gene	gene=LOC110669274	gene_biotype=protein_coding"
Height	E	scaffold0419	NW_018746108.1	Gnomon	mRNA	720859	723719	.	+	.	ID=rna29336	Parent=gene18565	Dbxref=GeneID:110669274,Genbank:XM_021830837.1	Name=XM_021830837.1	gbkey=mRNA	gene=LOC110669274
Height	E	scaffold0419	NW_018746108.1	Gnomon	exon	720859	721933	.	+	.	ID=id210139	Parent=rna29336	Dbxref=GeneID:110669274,Genbank:XM_021830837.1	gbkey=mRNA	gene=LOC110669274	product=3-hydroxy-3-methylglutaryl-coenzyme A reductase 1
Height	F	scaffold0274	NW_018745963.1	Gnomon	exon	16680	17177	.	-	.	ID=id154869	Parent=rna21561	Dbxref=GeneID:110663855,Genbank:XM_021823302.1	gbkey=mRNA	gene=LOC110663855	product=probable sodium/metabolite cotransporter BASS3%2C chloroplastic%2C transcript variant X3
Height	F	scaffold0274	NW_018745963.1	Gnomon	CDS	16680	16922	.	-	0	ID=cds18615	Parent=rna21561	Dbxref=GeneID:110663855,Genbank:XP_021678994.1	Name=XP_021678994.1	gbkey=CDS	gene=LOC110663855
Height	F	scaffold0274	NW_018745963.1	Gnomon	exon	16596	17177	.	-	.	ID=id154871	Parent=rna21562	Dbxref=GeneID:110663855,Genbank:XM_021823303.1	gbkey=mRNA	gene=LOC110663855	product=probable sodium/metabolite cotransporter BASS3%2C chloroplastic%2C transcript variant X4
Height	F	scaffold0274	NW_018745963.1	Gnomon	CDS	16596	16922	.	-	0	ID=cds18616	Parent=rna21562	Dbxref=GeneID:110663855,Genbank:XP_021678995.1	Name=XP_021678995.1	gbkey=CDS	gene=LOC110663855
Height	F	scaffold0274	NW_018745963.1	Gnomon	exon	16680	17165	.	-	.	ID=id154873	Parent=rna21563	Dbxref=GeneID:110663855,Genbank:XM_021823301.1	gbkey=mRNA	gene=LOC110663855	product=probable sodium/metabolite cotransporter BASS3%2C chloroplastic%2C transcript variant X2
Height	F	scaffold0274	NW_018745963.1	Gnomon	CDS	16680	16819	.	-	0	ID=cds18617	Parent=rna21563	Dbxref=GeneID:110663855,Genbank:XP_021678993.1	Name=XP_021678993.1	gbkey=CDS	gene=LOC110663855
Height	F	scaffold0274	NW_018745963.1	Gnomon	exon	16680	17178	.	-	.	ID=id154875	Parent=rna21564	Dbxref=GeneID:110663855,Genbank:XM_021823300.1	gbkey=mRNA	gene=LOC110663855	product=probable sodium/metabolite cotransporter BASS3%2C chloroplastic%2C transcript variant X1
Height	F	scaffold0274	NW_018745963.1	Gnomon	CDS	16680	16922	.	-	0	ID=cds18618	Parent=rna21564	Dbxref=GeneID:110663855,Genbank:XP_021678992.1	Name=XP_021678992.1	gbkey=CDS	gene=LOC110663855
Height	F	scaffold0274	NW_018745963.1	Gnomon	gene	21691	23366	.	-	.	ID=gene13696	Dbxref=GeneID:110663857	Name=LOC110663857	gbkey=Gene	gene=LOC110663857	gene_biotype=protein_coding"
Height	F	scaffold0274	NW_018745963.1	Gnomon	mRNA	21691	23366	.	-	.	ID=rna21565	Parent=gene13696	Dbxref=GeneID:110663857,Genbank:XM_021823304.1	Name=XM_021823304.1	gbkey=mRNA	gene=LOC110663857
Height	F	scaffold0274	NW_018745963.1	Gnomon	exon	22618	23366	.	-	.	ID=id154877	Parent=rna21565	Dbxref=GeneID:110663857,Genbank:XM_021823304.1	gbkey=mRNA	gene=LOC110663857	product=uncharacterized LOC110663857%2C transcript variant X1
Height	F	scaffold0274	NW_018745963.1	Gnomon	exon	21691	22277	.	-	.	ID=id154878	Parent=rna21565	Dbxref=GeneID:110663857,Genbank:XM_021823304.1	gbkey=mRNA	gene=LOC110663857	product=uncharacterized LOC110663857%2C transcript variant X1
Height	F	scaffold0274	NW_018745963.1	Gnomon	CDS	22618	23127	.	-	0	ID=cds18619	Parent=rna21565	Dbxref=GeneID:110663857,Genbank:XP_021678996.1	Name=XP_021678996.1	gbkey=CDS	gene=LOC110663857
Height	F	scaffold0274	NW_018745963.1	Gnomon	mRNA	21691	23365	.	-	.	ID=rna21566	Parent=gene13696	Dbxref=GeneID:110663857,Genbank:XM_021823306.1	Name=XM_021823306.1	gbkey=mRNA	gene=LOC110663857
Height	F	scaffold0274	NW_018745963.1	Gnomon	exon	23136	23365	.	-	.	ID=id154879	Parent=rna21566	Dbxref=GeneID:110663857,Genbank:XM_021823306.1	gbkey=mRNA	gene=LOC110663857	product=uncharacterized LOC110663857%2C transcript variant X2
Height	F	scaffold0274	NW_018745963.1	Gnomon	exon	22618	23054	.	-	.	ID=id154880	Parent=rna21566	Dbxref=GeneID:110663857,Genbank:XM_021823306.1	gbkey=mRNA	gene=LOC110663857	product=uncharacterized LOC110663857%2C transcript variant X2
Height	F	scaffold0274	NW_018745963.1	Gnomon	exon	21691	22277	.	-	.	ID=id154881	Parent=rna21566	Dbxref=GeneID:110663857,Genbank:XM_021823306.1	gbkey=mRNA	gene=LOC110663857	product=uncharacterized LOC110663857%2C transcript variant X2
Height	F	scaffold0274	NW_018745963.1	Gnomon	CDS	22618	22992	.	-	0	ID=cds18620	Parent=rna21566	Dbxref=GeneID:110663857,Genbank:XP_021678998.1	Name=XP_021678998.1	gbkey=CDS	gene=LOC110663857
Height	F	scaffold0274	NW_018745963.1	Gnomon	gene	13444	17178	.	-	.	ID=gene13695	Dbxref=GeneID:110663855	Name=LOC110663855	gbkey=Gene	gene=LOC110663855	gene_biotype=protein_coding"
Height	F	scaffold0274	NW_018745963.1	Gnomon	mRNA	13444	17177	.	-	.	ID=rna21561	Parent=gene13695	Dbxref=GeneID:110663855,Genbank:XM_021823302.1	Name=XM_021823302.1	gbkey=mRNA	gene=LOC110663855
Height	F	scaffold0274	NW_018745963.1	Gnomon	mRNA	13444	17177	.	-	.	ID=rna21562	Parent=gene13695	Dbxref=GeneID:110663855,Genbank:XM_021823303.1	Name=XM_021823303.1	gbkey=mRNA	gene=LOC110663855
Height	F	scaffold0274	NW_018745963.1	Gnomon	mRNA	13444	17165	.	-	.	ID=rna21563	Parent=gene13695	Dbxref=GeneID:110663855,Genbank:XM_021823301.1	Name=XM_021823301.1	gbkey=mRNA	gene=LOC110663855
Height	F	scaffold0274	NW_018745963.1	Gnomon	mRNA	15188	17178	.	-	.	ID=rna21564	Parent=gene13695	Dbxref=GeneID:110663855,Genbank:XM_021823300.1	Name=XM_021823300.1	gbkey=mRNA	gene=LOC110663855
Height	G	scaffold0239	NW_018745928.1	Gnomon	gene	714474	719372	.	+	.	ID=gene12501	Dbxref=GeneID:110662550	Name=LOC110662550	gbkey=Gene	gene=LOC110662550	gene_biotype=protein_coding"
Height	G	scaffold0239	NW_018745928.1	Gnomon	mRNA	714474	719372	.	+	.	ID=rna19756	Parent=gene12501	Dbxref=GeneID:110662550,Genbank:XM_021821553.1	Name=XM_021821553.1	gbkey=mRNA	gene=LOC110662550
Height	G	scaffold0239	NW_018745928.1	Gnomon	exon	714474	714615	.	+	.	ID=id141784	Parent=rna19756	Dbxref=GeneID:110662550,Genbank:XM_021821553.1	gbkey=mRNA	gene=LOC110662550	product=protein WVD2-like 2%2C transcript variant X1
Height	G	scaffold0239	NW_018745928.1	Gnomon	exon	716028	716512	.	+	.	ID=id141785	Parent=rna19756	Dbxref=GeneID:110662550,Genbank:XM_021821553.1	gbkey=mRNA	gene=LOC110662550	product=protein WVD2-like 2%2C transcript variant X1
Height	G	scaffold0239	NW_018745928.1	Gnomon	exon	717453	717541	.	+	.	ID=id141786	Parent=rna19756	Dbxref=GeneID:110662550,Genbank:XM_021821553.1	gbkey=mRNA	gene=LOC110662550	product=protein WVD2-like 2%2C transcript variant X1
Height	G	scaffold0239	NW_018745928.1	Gnomon	exon	717707	717797	.	+	.	ID=id141787	Parent=rna19756	Dbxref=GeneID:110662550,Genbank:XM_021821553.1	gbkey=mRNA	gene=LOC110662550	product=protein WVD2-like 2%2C transcript variant X1
Height	G	scaffold0239	NW_018745928.1	Gnomon	exon	717904	717975	.	+	.	ID=id141788	Parent=rna19756	Dbxref=GeneID:110662550,Genbank:XM_021821553.1	gbkey=mRNA	gene=LOC110662550	product=protein WVD2-like 2%2C transcript variant X1
Height	G	scaffold0239	NW_018745928.1	Gnomon	exon	718049	718159	.	+	.	ID=id141789	Parent=rna19756	Dbxref=GeneID:110662550,Genbank:XM_021821553.1	gbkey=mRNA	gene=LOC110662550	product=protein WVD2-like 2%2C transcript variant X1
Height	G	scaffold0239	NW_018745928.1	Gnomon	exon	718784	719372	.	+	.	ID=id141790	Parent=rna19756	Dbxref=GeneID:110662550,Genbank:XM_021821553.1	gbkey=mRNA	gene=LOC110662550	product=protein WVD2-like 2%2C transcript variant X1
Height	G	scaffold0239	NW_018745928.1	Gnomon	CDS	716093	716512	.	+	0	ID=cds17035	Parent=rna19756	Dbxref=GeneID:110662550,Genbank:XP_021677245.1	Name=XP_021677245.1	gbkey=CDS	gene=LOC110662550
Height	G	scaffold0239	NW_018745928.1	Gnomon	mRNA	714477	719372	.	+	.	ID=rna19757	Parent=gene12501	Dbxref=GeneID:110662550,Genbank:XM_021821555.1	Name=XM_021821555.1	gbkey=mRNA	gene=LOC110662550
Height	G	scaffold0239	NW_018745928.1	Gnomon	exon	714477	714615	.	+	.	ID=id141791	Parent=rna19757	Dbxref=GeneID:110662550,Genbank:XM_021821555.1	gbkey=mRNA	gene=LOC110662550	product=protein WVD2-like 2%2C transcript variant X3
Height	G	scaffold0239	NW_018745928.1	Gnomon	exon	716085	716512	.	+	.	ID=id141792	Parent=rna19757	Dbxref=GeneID:110662550,Genbank:XM_021821555.1	gbkey=mRNA	gene=LOC110662550	product=protein WVD2-like 2%2C transcript variant X3
Height	G	scaffold0239	NW_018745928.1	Gnomon	exon	717453	717541	.	+	.	ID=id141793	Parent=rna19757	Dbxref=GeneID:110662550,Genbank:XM_021821555.1	gbkey=mRNA	gene=LOC110662550	product=protein WVD2-like 2%2C transcript variant X3
Height	G	scaffold0239	NW_018745928.1	Gnomon	exon	717707	717797	.	+	.	ID=id141794	Parent=rna19757	Dbxref=GeneID:110662550,Genbank:XM_021821555.1	gbkey=mRNA	gene=LOC110662550	product=protein WVD2-like 2%2C transcript variant X3
Height	G	scaffold0239	NW_018745928.1	Gnomon	exon	717904	717975	.	+	.	ID=id141795	Parent=rna19757	Dbxref=GeneID:110662550,Genbank:XM_021821555.1	gbkey=mRNA	gene=LOC110662550	product=protein WVD2-like 2%2C transcript variant X3
Height	G	scaffold0239	NW_018745928.1	Gnomon	exon	718049	718159	.	+	.	ID=id141796	Parent=rna19757	Dbxref=GeneID:110662550,Genbank:XM_021821555.1	gbkey=mRNA	gene=LOC110662550	product=protein WVD2-like 2%2C transcript variant X3
Height	G	scaffold0239	NW_018745928.1	Gnomon	exon	718784	719372	.	+	.	ID=id141797	Parent=rna19757	Dbxref=GeneID:110662550,Genbank:XM_021821555.1	gbkey=mRNA	gene=LOC110662550	product=protein WVD2-like 2%2C transcript variant X3
Height	G	scaffold0239	NW_018745928.1	Gnomon	CDS	716093	716512	.	+	0	ID=cds17036	Parent=rna19757	Dbxref=GeneID:110662550,Genbank:XP_021677247.1	Name=XP_021677247.1	gbkey=CDS	gene=LOC110662550
Height	G	scaffold0239	NW_018745928.1	Gnomon	mRNA	714695	719372	.	+	.	ID=rna19758	Parent=gene12501	Dbxref=GeneID:110662550,Genbank:XM_021821554.1	Name=XM_021821554.1	gbkey=mRNA	gene=LOC110662550
Height	G	scaffold0239	NW_018745928.1	Gnomon	exon	714695	714712	.	+	.	ID=id141798	Parent=rna19758	Dbxref=GeneID:110662550,Genbank:XM_021821554.1	gbkey=mRNA	gene=LOC110662550	product=protein WVD2-like 2%2C transcript variant X2
Height	G	scaffold0239	NW_018745928.1	Gnomon	exon	716028	716512	.	+	.	ID=id141799	Parent=rna19758	Dbxref=GeneID:110662550,Genbank:XM_021821554.1	gbkey=mRNA	gene=LOC110662550	product=protein WVD2-like 2%2C transcript variant X2
Height	G	scaffold0239	NW_018745928.1	Gnomon	exon	717453	717541	.	+	.	ID=id141800	Parent=rna19758	Dbxref=GeneID:110662550,Genbank:XM_021821554.1	gbkey=mRNA	gene=LOC110662550	product=protein WVD2-like 2%2C transcript variant X2
Height	G	scaffold0239	NW_018745928.1	Gnomon	exon	717707	717797	.	+	.	ID=id141801	Parent=rna19758	Dbxref=GeneID:110662550,Genbank:XM_021821554.1	gbkey=mRNA	gene=LOC110662550	product=protein WVD2-like 2%2C transcript variant X2
Height	G	scaffold0239	NW_018745928.1	Gnomon	exon	717904	717975	.	+	.	ID=id141802	Parent=rna19758	Dbxref=GeneID:110662550,Genbank:XM_021821554.1	gbkey=mRNA	gene=LOC110662550	product=protein WVD2-like 2%2C transcript variant X2
Height	G	scaffold0239	NW_018745928.1	Gnomon	exon	718049	718159	.	+	.	ID=id141803	Parent=rna19758	Dbxref=GeneID:110662550,Genbank:XM_021821554.1	gbkey=mRNA	gene=LOC110662550	product=protein WVD2-like 2%2C transcript variant X2
Height	G	scaffold0239	NW_018745928.1	Gnomon	exon	718784	719372	.	+	.	ID=id141804	Parent=rna19758	Dbxref=GeneID:110662550,Genbank:XM_021821554.1	gbkey=mRNA	gene=LOC110662550	product=protein WVD2-like 2%2C transcript variant X2
Height	G	scaffold0239	NW_018745928.1	Gnomon	CDS	716093	716512	.	+	0	ID=cds17037	Parent=rna19758	Dbxref=GeneID:110662550,Genbank:XP_021677246.1	Name=XP_021677246.1	gbkey=CDS	gene=LOC110662550
Height	G	scaffold0239	NW_018745928.1	Gnomon	gene	728880	731346	.	-	.	ID=gene12502	Dbxref=GeneID:110662552	Name=LOC110662552	gbkey=Gene	gene=LOC110662552	gene_biotype=protein_coding"
Height	G	scaffold0239	NW_018745928.1	Gnomon	mRNA	728880	731346	.	-	.	ID=rna19759	Parent=gene12502	Dbxref=GeneID:110662552,Genbank:XM_021821556.1	Name=XM_021821556.1	gbkey=mRNA	gene=LOC110662552
Height	G	scaffold0239	NW_018745928.1	Gnomon	exon	730028	731052	.	-	.	ID=id141806	Parent=rna19759	Dbxref=GeneID:110662552,Genbank:XM_021821556.1	gbkey=mRNA	gene=LOC110662552	product=probable WRKY transcription factor 74
Height	G	scaffold0239	NW_018745928.1	Gnomon	exon	729817	729942	.	-	.	ID=id141807	Parent=rna19759	Dbxref=GeneID:110662552,Genbank:XM_021821556.1	gbkey=mRNA	gene=LOC110662552	product=probable WRKY transcription factor 74
Height	G	scaffold0239	NW_018745928.1	Gnomon	exon	728880	729424	.	-	.	ID=id141808	Parent=rna19759	Dbxref=GeneID:110662552,Genbank:XM_021821556.1	gbkey=mRNA	gene=LOC110662552	product=probable WRKY transcription factor 74
Height	G	scaffold0239	NW_018745928.1	Gnomon	CDS	730028	730815	.	-	0	ID=cds17038	Parent=rna19759	Dbxref=GeneID:110662552,Genbank:XP_021677248.1	Name=XP_021677248.1	gbkey=CDS	gene=LOC110662552
N of whorls	C	scaffold0726	NW_018746415.1	Gnomon	gene	2061	4071	.	+	.	ID=gene26657	Dbxref=GeneID:110635654	Name=LOC110635654	gbkey=Gene	gene=LOC110635654	gene_biotype=protein_coding"
N of whorls	C	scaffold0726	NW_018746415.1	Gnomon	mRNA	2061	4071	.	+	.	ID=rna41865	Parent=gene26657	Dbxref=GeneID:110635654,Genbank:XM_021785076.1	Name=XM_021785076.1	gbkey=mRNA	gene=LOC110635654
N of whorls	C	scaffold0726	NW_018746415.1	Gnomon	exon	3702	4071	.	+	.	ID=id299389	Parent=rna41865	Dbxref=GeneID:110635654,Genbank:XM_021785076.1	gbkey=mRNA	gene=LOC110635654	product=cyclin-D3-1-like
N of whorls	C	scaffold0726	NW_018746415.1	Gnomon	gene	16562	27615	.	-	.	ID=gene26658	Dbxref=GeneID:110635659	Name=LOC110635659	gbkey=Gene	gene=LOC110635659	gene_biotype=protein_coding"
N of whorls	C	scaffold0726	NW_018746415.1	Gnomon	mRNA	16562	27615	.	-	.	ID=rna41866	Parent=gene26658	Dbxref=GeneID:110635659,Genbank:XM_021785082.1	Name=XM_021785082.1	gbkey=mRNA	gene=LOC110635659
N of whorls	C	scaffold0726	NW_018746415.1	Gnomon	exon	16562	17224	.	-	.	ID=id299392	Parent=rna41866	Dbxref=GeneID:110635659,Genbank:XM_021785082.1	gbkey=mRNA	gene=LOC110635659	product=DNA-directed RNA polymerases II%2C IV and V subunit 3-like
N of whorls	C	scaffold0726	NW_018746415.1	Gnomon	CDS	16952	17224	.	-	0	ID=cds36461	Parent=rna41866	Dbxref=GeneID:110635659,Genbank:XP_021640774.1	Name=XP_021640774.1	gbkey=CDS	gene=LOC110635659
N of whorls	D	scaffold0683	NW_018746372.1	Gnomon	pseudogene	430110	433603	.	+	.	ID=gene25863	Dbxref=GeneID:110634752	Name=LOC110634752	gbkey=Gene	gene=LOC110634752	gene_biotype=pseudogene
N of whorls	D	scaffold0683	NW_018746372.1	Gnomon	exon	430110	430497	.	+	.	ID=id291044	Parent=gene25863	Dbxref=GeneID:110634752	gbkey=exon	gene=LOC110634752	model_evidence=Supporting evidence includes similarity to: 2 ESTs%2C 20 Proteins%2C and 100%25 coverage of the annotated genomic feature by RNAseq alignments%2C including 72 samples with support for all annotated introns"
N of whorls	D	scaffold0683	NW_018746372.1	Gnomon	exon	430637	430729	.	+	.	ID=id291045	Parent=gene25863	Dbxref=GeneID:110634752	gbkey=exon	gene=LOC110634752	model_evidence=Supporting evidence includes similarity to: 2 ESTs%2C 20 Proteins%2C and 100%25 coverage of the annotated genomic feature by RNAseq alignments%2C including 72 samples with support for all annotated introns"
N of whorls	D	scaffold0683	NW_018746372.1	Gnomon	exon	430943	431008	.	+	.	ID=id291046	Parent=gene25863	Dbxref=GeneID:110634752	gbkey=exon	gene=LOC110634752	model_evidence=Supporting evidence includes similarity to: 2 ESTs%2C 20 Proteins%2C and 100%25 coverage of the annotated genomic feature by RNAseq alignments%2C including 72 samples with support for all annotated introns"
N of whorls	D	scaffold0683	NW_018746372.1	Gnomon	exon	431184	431324	.	+	.	ID=id291047	Parent=gene25863	Dbxref=GeneID:110634752	gbkey=exon	gene=LOC110634752	model_evidence=Supporting evidence includes similarity to: 2 ESTs%2C 20 Proteins%2C and 100%25 coverage of the annotated genomic feature by RNAseq alignments%2C including 72 samples with support for all annotated introns"
N of whorls	D	scaffold0683	NW_018746372.1	Gnomon	exon	431695	431830	.	+	.	ID=id291048	Parent=gene25863	Dbxref=GeneID:110634752	gbkey=exon	gene=LOC110634752	model_evidence=Supporting evidence includes similarity to: 2 ESTs%2C 20 Proteins%2C and 100%25 coverage of the annotated genomic feature by RNAseq alignments%2C including 72 samples with support for all annotated introns"
N of whorls	D	scaffold0683	NW_018746372.1	Gnomon	exon	431929	432046	.	+	.	ID=id291049	Parent=gene25863	Dbxref=GeneID:110634752	gbkey=exon	gene=LOC110634752	model_evidence=Supporting evidence includes similarity to: 2 ESTs%2C 20 Proteins%2C and 100%25 coverage of the annotated genomic feature by RNAseq alignments%2C including 72 samples with support for all annotated introns"
N of whorls	D	scaffold0683	NW_018746372.1	Gnomon	exon	432135	432274	.	+	.	ID=id291050	Parent=gene25863	Dbxref=GeneID:110634752	gbkey=exon	gene=LOC110634752	model_evidence=Supporting evidence includes similarity to: 2 ESTs%2C 20 Proteins%2C and 100%25 coverage of the annotated genomic feature by RNAseq alignments%2C including 72 samples with support for all annotated introns"
N of whorls	D	scaffold0683	NW_018746372.1	Gnomon	exon	432393	432560	.	+	.	ID=id291051	Parent=gene25863	Dbxref=GeneID:110634752	gbkey=exon	gene=LOC110634752	model_evidence=Supporting evidence includes similarity to: 2 ESTs%2C 20 Proteins%2C and 100%25 coverage of the annotated genomic feature by RNAseq alignments%2C including 72 samples with support for all annotated introns"
N of whorls	D	scaffold0683	NW_018746372.1	Gnomon	exon	432676	432831	.	+	.	ID=id291052	Parent=gene25863	Dbxref=GeneID:110634752	gbkey=exon	gene=LOC110634752	model_evidence=Supporting evidence includes similarity to: 2 ESTs%2C 20 Proteins%2C and 100%25 coverage of the annotated genomic feature by RNAseq alignments%2C including 72 samples with support for all annotated introns"
N of whorls	D	scaffold0683	NW_018746372.1	Gnomon	exon	432961	433603	.	+	.	ID=id291053	Parent=gene25863	Dbxref=GeneID:110634752	gbkey=exon	gene=LOC110634752	model_evidence=Supporting evidence includes similarity to: 2 ESTs%2C 20 Proteins%2C and 100%25 coverage of the annotated genomic feature by RNAseq alignments%2C including 72 samples with support for all annotated introns"
N of whorls	E	scaffold0430	NW_018746119.1	Gnomon	gene	1023453	1028235	.	+	.	ID=gene19107	Dbxref=GeneID:110669829	Name=LOC110669829	gbkey=Gene	gene=LOC110669829	gene_biotype=protein_coding"
N of whorls	E	scaffold0430	NW_018746119.1	Gnomon	transcript	1023453	1025702	.	+	.	ID=rna30269	Parent=gene19107	Dbxref=GeneID:110669829,Genbank:XR_002497777.1	Name=XR_002497777.1	gbkey=misc_RNA	gene=LOC110669829
N of whorls	E	scaffold0430	NW_018746119.1	Gnomon	exon	1024353	1025441	.	+	.	ID=id217161	Parent=rna30269	Dbxref=GeneID:110669829,Genbank:XR_002497777.1	gbkey=misc_RNA	gene=LOC110669829	product=uncharacterized LOC110669829%2C transcript variant X3
N of whorls	E	scaffold0430	NW_018746119.1	Gnomon	exon	1025614	1025702	.	+	.	ID=id217162	Parent=rna30269	Dbxref=GeneID:110669829,Genbank:XR_002497777.1	gbkey=misc_RNA	gene=LOC110669829	product=uncharacterized LOC110669829%2C transcript variant X3
N of whorls	E	scaffold0430	NW_018746119.1	Gnomon	mRNA	1023462	1028235	.	+	.	ID=rna30270	Parent=gene19107	Dbxref=GeneID:110669829,Genbank:XM_021831649.1	Name=XM_021831649.1	gbkey=mRNA	gene=LOC110669829
N of whorls	E	scaffold0430	NW_018746119.1	Gnomon	exon	1024353	1024729	.	+	.	ID=id217164	Parent=rna30270	Dbxref=GeneID:110669829,Genbank:XM_021831649.1	gbkey=mRNA	gene=LOC110669829	product=uncharacterized LOC110669829%2C transcript variant X1
N of whorls	E	scaffold0430	NW_018746119.1	Gnomon	exon	1027591	1028235	.	+	.	ID=id217165	Parent=rna30270	Dbxref=GeneID:110669829,Genbank:XM_021831649.1	gbkey=mRNA	gene=LOC110669829	product=uncharacterized LOC110669829%2C transcript variant X1
N of whorls	E	scaffold0430	NW_018746119.1	Gnomon	CDS	1024413	1024729	.	+	0	ID=cds26207	Parent=rna30270	Dbxref=GeneID:110669829,Genbank:XP_021687341.1	Name=XP_021687341.1	gbkey=CDS	gene=LOC110669829
N of whorls	E	scaffold0430	NW_018746119.1	Gnomon	transcript	1023473	1025691	.	+	.	ID=rna30271	Parent=gene19107	Dbxref=GeneID:110669829,Genbank:XR_002497778.1	Name=XR_002497778.1	gbkey=misc_RNA	gene=LOC110669829
N of whorls	E	scaffold0430	NW_018746119.1	Gnomon	exon	1024353	1024729	.	+	.	ID=id217167	Parent=rna30271	Dbxref=GeneID:110669829,Genbank:XR_002497778.1	gbkey=misc_RNA	gene=LOC110669829	product=uncharacterized LOC110669829%2C transcript variant X4
N of whorls	E	scaffold0430	NW_018746119.1	Gnomon	exon	1025614	1025691	.	+	.	ID=id217168	Parent=rna30271	Dbxref=GeneID:110669829,Genbank:XR_002497778.1	gbkey=misc_RNA	gene=LOC110669829	product=uncharacterized LOC110669829%2C transcript variant X4
N of whorls	E	scaffold0430	NW_018746119.1	Gnomon	transcript	1023473	1025681	.	+	.	ID=rna30272	Parent=gene19107	Dbxref=GeneID:110669829,Genbank:XR_002497776.1	Name=XR_002497776.1	gbkey=misc_RNA	gene=LOC110669829
N of whorls	E	scaffold0430	NW_018746119.1	Gnomon	exon	1024353	1024729	.	+	.	ID=id217170	Parent=rna30272	Dbxref=GeneID:110669829,Genbank:XR_002497776.1	gbkey=misc_RNA	gene=LOC110669829	product=uncharacterized LOC110669829%2C transcript variant X2
N of whorls	E	scaffold0430	NW_018746119.1	Gnomon	exon	1025185	1025681	.	+	.	ID=id217171	Parent=rna30272	Dbxref=GeneID:110669829,Genbank:XR_002497776.1	gbkey=misc_RNA	gene=LOC110669829	product=uncharacterized LOC110669829%2C transcript variant X2
N of whorls	F	scaffold0742	NW_018746431.1	Gnomon	gene	449236	454118	.	-	.	ID=gene27060	Dbxref=GeneID:110636103	Name=LOC110636103	gbkey=Gene	gene=LOC110636103	gene_biotype=protein_coding"
N of whorls	F	scaffold0742	NW_018746431.1	Gnomon	mRNA	449236	454118	.	-	.	ID=rna42490	Parent=gene27060	Dbxref=GeneID:110636103,Genbank:XM_021785658.1	Name=XM_021785658.1	gbkey=mRNA	gene=LOC110636103
N of whorls	F	scaffold0742	NW_018746431.1	Gnomon	exon	453744	454118	.	-	.	ID=id303702	Parent=rna42490	Dbxref=GeneID:110636103,Genbank:XM_021785658.1	gbkey=mRNA	gene=LOC110636103	product=prolyl endopeptidase-like
N of whorls	F	scaffold0742	NW_018746431.1	Gnomon	exon	453416	453635	.	-	.	ID=id303703	Parent=rna42490	Dbxref=GeneID:110636103,Genbank:XM_021785658.1	gbkey=mRNA	gene=LOC110636103	product=prolyl endopeptidase-like
N of whorls	F	scaffold0742	NW_018746431.1	Gnomon	exon	453115	453315	.	-	.	ID=id303704	Parent=rna42490	Dbxref=GeneID:110636103,Genbank:XM_021785658.1	gbkey=mRNA	gene=LOC110636103	product=prolyl endopeptidase-like
N of whorls	F	scaffold0742	NW_018746431.1	Gnomon	exon	452953	453023	.	-	.	ID=id303705	Parent=rna42490	Dbxref=GeneID:110636103,Genbank:XM_021785658.1	gbkey=mRNA	gene=LOC110636103	product=prolyl endopeptidase-like
N of whorls	F	scaffold0742	NW_018746431.1	Gnomon	exon	452447	452609	.	-	.	ID=id303706	Parent=rna42490	Dbxref=GeneID:110636103,Genbank:XM_021785658.1	gbkey=mRNA	gene=LOC110636103	product=prolyl endopeptidase-like
N of whorls	F	scaffold0742	NW_018746431.1	Gnomon	exon	451559	452149	.	-	.	ID=id303707	Parent=rna42490	Dbxref=GeneID:110636103,Genbank:XM_021785658.1	gbkey=mRNA	gene=LOC110636103	product=prolyl endopeptidase-like
N of whorls	F	scaffold0742	NW_018746431.1	Gnomon	exon	450985	451365	.	-	.	ID=id303708	Parent=rna42490	Dbxref=GeneID:110636103,Genbank:XM_021785658.1	gbkey=mRNA	gene=LOC110636103	product=prolyl endopeptidase-like
N of whorls	F	scaffold0742	NW_018746431.1	Gnomon	exon	450825	450900	.	-	.	ID=id303709	Parent=rna42490	Dbxref=GeneID:110636103,Genbank:XM_021785658.1	gbkey=mRNA	gene=LOC110636103	product=prolyl endopeptidase-like
N of whorls	F	scaffold0742	NW_018746431.1	Gnomon	exon	450690	450753	.	-	.	ID=id303710	Parent=rna42490	Dbxref=GeneID:110636103,Genbank:XM_021785658.1	gbkey=mRNA	gene=LOC110636103	product=prolyl endopeptidase-like
N of whorls	F	scaffold0742	NW_018746431.1	Gnomon	exon	449960	450095	.	-	.	ID=id303711	Parent=rna42490	Dbxref=GeneID:110636103,Genbank:XM_021785658.1	gbkey=mRNA	gene=LOC110636103	product=prolyl endopeptidase-like
N of whorls	F	scaffold0742	NW_018746431.1	Gnomon	exon	449576	449689	.	-	.	ID=id303712	Parent=rna42490	Dbxref=GeneID:110636103,Genbank:XM_021785658.1	gbkey=mRNA	gene=LOC110636103	product=prolyl endopeptidase-like
N of whorls	F	scaffold0742	NW_018746431.1	Gnomon	exon	449236	449500	.	-	.	ID=id303713	Parent=rna42490	Dbxref=GeneID:110636103,Genbank:XM_021785658.1	gbkey=mRNA	gene=LOC110636103	product=prolyl endopeptidase-like
N of whorls	F	scaffold0742	NW_018746431.1	Gnomon	CDS	453744	453853	.	-	0	ID=cds36982	Parent=rna42490	Dbxref=GeneID:110636103,Genbank:XP_021641350.1	Name=XP_021641350.1	gbkey=CDS	gene=LOC110636103
N of whorls	F	scaffold0742	NW_018746431.1	Gnomon	exon	455175	455982	.	+	.	ID=id303714	Parent=rna42491	Dbxref=GeneID:110636116,Genbank:XM_021785668.1	gbkey=mRNA	gene=LOC110636116	product=rop guanine nucleotide exchange factor 1-like%2C transcript variant X1
N of whorls	F	scaffold0742	NW_018746431.1	Gnomon	exon	456470	456586	.	+	.	ID=id303715	Parent=rna42491	Dbxref=GeneID:110636116,Genbank:XM_021785668.1	gbkey=mRNA	gene=LOC110636116	product=rop guanine nucleotide exchange factor 1-like%2C transcript variant X1
N of whorls	F	scaffold0742	NW_018746431.1	Gnomon	exon	457072	457610	.	+	.	ID=id303716	Parent=rna42491	Dbxref=GeneID:110636116,Genbank:XM_021785668.1	gbkey=mRNA	gene=LOC110636116	product=rop guanine nucleotide exchange factor 1-like%2C transcript variant X1
N of whorls	F	scaffold0742	NW_018746431.1	Gnomon	CDS	455685	455982	.	+	0	ID=cds36983	Parent=rna42491	Dbxref=GeneID:110636116,Genbank:XP_021641360.1	Name=XP_021641360.1	gbkey=CDS	gene=LOC110636116
N of whorls	F	scaffold0742	NW_018746431.1	Gnomon	exon	455178	455982	.	+	.	ID=id303719	Parent=rna42492	Dbxref=GeneID:110636116,Genbank:XM_021785669.1	gbkey=mRNA	gene=LOC110636116	product=rop guanine nucleotide exchange factor 1-like%2C transcript variant X2
N of whorls	F	scaffold0742	NW_018746431.1	Gnomon	exon	457072	457610	.	+	.	ID=id303720	Parent=rna42492	Dbxref=GeneID:110636116,Genbank:XM_021785669.1	gbkey=mRNA	gene=LOC110636116	product=rop guanine nucleotide exchange factor 1-like%2C transcript variant X2
N of whorls	F	scaffold0742	NW_018746431.1	Gnomon	CDS	455685	455982	.	+	0	ID=cds36984	Parent=rna42492	Dbxref=GeneID:110636116,Genbank:XP_021641361.1	Name=XP_021641361.1	gbkey=CDS	gene=LOC110636116
N of whorls	F	scaffold0742	NW_018746431.1	Gnomon	exon	459211	460169	.	+	.	ID=id303718	Parent=rna42491	Dbxref=GeneID:110636116,Genbank:XM_021785668.1	gbkey=mRNA	gene=LOC110636116	product=rop guanine nucleotide exchange factor 1-like%2C transcript variant X1
N of whorls	F	scaffold0742	NW_018746431.1	Gnomon	exon	459211	460169	.	+	.	ID=id303722	Parent=rna42492	Dbxref=GeneID:110636116,Genbank:XM_021785669.1	gbkey=mRNA	gene=LOC110636116	product=rop guanine nucleotide exchange factor 1-like%2C transcript variant X2
N of whorls	F	scaffold0742	NW_018746431.1	Gnomon	gene	455175	460169	.	+	.	ID=gene27061	Dbxref=GeneID:110636116	Name=LOC110636116	gbkey=Gene	gene=LOC110636116	gene_biotype=protein_coding"
N of whorls	F	scaffold0742	NW_018746431.1	Gnomon	mRNA	455175	460169	.	+	.	ID=rna42491	Parent=gene27061	Dbxref=GeneID:110636116,Genbank:XM_021785668.1	Name=XM_021785668.1	gbkey=mRNA	gene=LOC110636116
N of whorls	F	scaffold0742	NW_018746431.1	Gnomon	exon	458703	459059	.	+	.	ID=id303717	Parent=rna42491	Dbxref=GeneID:110636116,Genbank:XM_021785668.1	gbkey=mRNA	gene=LOC110636116	product=rop guanine nucleotide exchange factor 1-like%2C transcript variant X1
N of whorls	F	scaffold0742	NW_018746431.1	Gnomon	mRNA	455178	460169	.	+	.	ID=rna42492	Parent=gene27061	Dbxref=GeneID:110636116,Genbank:XM_021785669.1	Name=XM_021785669.1	gbkey=mRNA	gene=LOC110636116
N of whorls	F	scaffold0742	NW_018746431.1	Gnomon	exon	458703	459059	.	+	.	ID=id303721	Parent=rna42492	Dbxref=GeneID:110636116,Genbank:XM_021785669.1	gbkey=mRNA	gene=LOC110636116	product=rop guanine nucleotide exchange factor 1-like%2C transcript variant X2
